# Supplementary material for: 2-(1,2-Dihydro-2-oxopyridin-3-yl)-1,3-benzothia­zol-3-ium bromide monohydrate
Source: Acta Crystallogr Sect E Struct Rep Online. 2011 Jun 18;67(Pt 7):o1697. doi: 10.1107/S1600536811022847 (PMC3151859; doi:10.1107/S1600536811022847)
Supplement: Supplementary file 1 [file e-67-o1697-sup1.cif]

##############################################################################
#                                                                            #
# This CIF contains the data in a paper accepted for publication in          #
# Acta Crystallographica Section E. It conforms to the requirements of       #
# Notes for Authors for Acta Crystallographica Section E, and has been       #
# peer reviewed under the auspices of the IUCr Commission on Journals.       #
#                                                                            #
# Full details of the Crystallographic Information File format               #
# are given in the paper "The Crystallographic Information File (CIF):       #
# a New Standard Archive File for Crystallography" by S. R. Hall, F. H.      #
# Allen and I. D. Brown [Acta Cryst. (1991), A47, 655-685].                  #
#                                                                            #
# The current version of the core CIF dictionary is obtainable from          #
# ftp://ftp.iucr.org/pub/cif_core.dic.                                       #
#                                                                            #
# Software is freely available for graphical display of the structure(s)     #
# in this CIF. For information consult the CIF software page                 #
# http://www.iucr.org/resources/cif/software.                                #
#                                                                            #
# This file may be used for bona fide research purposes within the           #
# scientific community so long as proper attribution is given to the journal # 
# article from which it was obtained.                                        #
#                                                                            #
##############################################################################
data_I
_audit_creation_method     SHELXL-97
_chemical_name_systematic
;
2-(1,2-Dihydro-2-oxopyridin-3-yl)-1,3-benzothiazol-3-ium bromide monohydrate
;
_chemical_name_common     ?
_chemical_formula_moiety     'C12 H9 N2 O S +, Br -, H2 O'
_chemical_formula_sum     'C12 H11 Br N2 O2 S'
_chemical_formula_iupac     'C12 H9 N2 O S +, Br -, H2 O'
_chemical_formula_weight     327.20
_chemical_melting_point     ?
_symmetry_cell_setting     triclinic
_symmetry_space_group_name_H-M     'P -1'
_symmetry_space_group_name_Hall     '-P 1'
loop_
    _symmetry_equiv_pos_as_xyz
    'x, y, z'
    '-x, -y, -z'
_cell_length_a     5.6480(2)
_cell_length_b     9.9900(3)
_cell_length_c     11.2070(3)
_cell_angle_alpha     88.8080(10)
_cell_angle_beta     83.0980(10)
_cell_angle_gamma     87.9140(10)
_cell_volume     627.25(3)
_cell_formula_units_Z     2
_cell_measurement_reflns_used     9765
_cell_measurement_theta_min     2.72
_cell_measurement_theta_max     28.31
_cell_measurement_temperature     100(2)
_exptl_crystal_description     'platelet'
_exptl_crystal_colour     'brown'
_exptl_crystal_size_max     0.540
_exptl_crystal_size_mid     0.315
_exptl_crystal_size_min     0.118
_exptl_crystal_density_diffrn     1.732
_exptl_crystal_density_meas     ?
_exptl_crystal_density_method     'not measured'
_exptl_crystal_F_000     328
_exptl_absorpt_coefficient_mu     3.438
_exptl_absorpt_correction_type     multi-scan
_exptl_absorpt_process_details     '(SADABS; Bruker, 2008)'
_exptl_absorpt_correction_T_min     0.8251
_exptl_absorpt_correction_T_max     1.0000
_exptl_special_details
;
;
_diffrn_ambient_temperature     100(2)
_diffrn_radiation_type     MoK\a
_diffrn_radiation_wavelength     0.71069
_diffrn_radiation_source     'fine-focus sealed tube'
_diffrn_radiation_monochromator     graphite
_diffrn_measurement_device_type     'Bruker APEXII CCD'
_diffrn_measurement_device     ?
_diffrn_measurement_method     '\f and \w'
_diffrn_reflns_number     11074
_diffrn_reflns_av_R_equivalents     0.0148
_diffrn_reflns_av_sigmaI/netI     0.0137
_diffrn_reflns_theta_min     1.83
_diffrn_reflns_theta_max     28.30
_diffrn_reflns_theta_full     28.30
_diffrn_measured_fraction_theta_max     0.988
_diffrn_measured_fraction_theta_full     0.988
_diffrn_reflns_limit_h_min     -7
_diffrn_reflns_limit_h_max     7
_diffrn_reflns_limit_k_min     -13
_diffrn_reflns_limit_k_max     13
_diffrn_reflns_limit_l_min     -14
_diffrn_reflns_limit_l_max     14
_refine_special_details
;
;
_reflns_number_total     3084
_reflns_number_gt     3004
_reflns_threshold_expression     I>2\s(I)
_refine_ls_structure_factor_coef     Fsqd
_refine_ls_matrix_type     full
_refine_ls_R_factor_all     0.0163
_refine_ls_R_factor_gt     0.0158
_refine_ls_wR_factor_gt     0.0411
_refine_ls_wR_factor_ref     0.0415
_refine_ls_goodness_of_fit_ref     1.072
_refine_ls_restrained_S_all     1.072
_refine_ls_number_reflns     3084
_refine_ls_number_parameters     179
_refine_ls_number_restraints     0
_refine_ls_hydrogen_treatment     mixed
_refine_ls_weighting_scheme     calc
_refine_ls_weighting_details
         'calc w=1/[\s^2^(Fo^2^)+(0.0186P)^2^+0.3513P] where P=(Fo^2^+2Fc^2^)/3'
_atom_sites_solution_hydrogens     geom
_atom_sites_solution_primary     direct
_atom_sites_solution_secondary     difmap
_refine_ls_shift/su_max     0.001
_refine_ls_shift/su_mean     0.000
_refine_diff_density_max     0.560
_refine_diff_density_min     -0.278
_refine_ls_extinction_method     none
_refine_ls_extinction_coef     ?
_refine_ls_abs_structure_Flack     ?
loop_
    _atom_type_symbol
    _atom_type_description
    _atom_type_scat_dispersion_real
    _atom_type_scat_dispersion_imag
    _atom_type_scat_source
    'C' 'C' 0.0033 0.0016
                         'International Tables Vol C Tables 4.2.6.8 and 6.1.1.4'
    'H' 'H' 0.0000 0.0000
                         'International Tables Vol C Tables 4.2.6.8 and 6.1.1.4'
    'Br' 'Br' -0.2901 2.4595
                         'International Tables Vol C Tables 4.2.6.8 and 6.1.1.4'
    'N' 'N' 0.0061 0.0033
                         'International Tables Vol C Tables 4.2.6.8 and 6.1.1.4'
    'O' 'O' 0.0106 0.0060
                         'International Tables Vol C Tables 4.2.6.8 and 6.1.1.4'
    'S' 'S' 0.1246 0.1234
                         'International Tables Vol C Tables 4.2.6.8 and 6.1.1.4'
_computing_data_collection     'APEX2 (Bruker, 2010)'
_computing_cell_refinement     'SAINT (Bruker, 2010)'
_computing_data_reduction     'SAINT (Bruker, 2010)'
_computing_structure_solution     'SIR97 (Altomare <i>et al.</i>, 1999)'
_computing_structure_refinement     'SHELXL97 (Sheldrick, 2008)'
_computing_molecular_graphics
             'ORTEP-3 (Farrugia, 1997) and Mercury (Macrae <i>et al.</i>, 2008)'
_computing_publication_material
                            'SHELXL97 (Sheldrick, 2008) and PLATON (Spek, 2009)'
loop_
    _atom_site_type_symbol
    _atom_site_label
    _atom_site_fract_x
    _atom_site_fract_y
    _atom_site_fract_z
    _atom_site_U_iso_or_equiv
    _atom_site_adp_type
    _atom_site_calc_flag
    _atom_site_refinement_flags
    _atom_site_occupancy
    _atom_site_symmetry_multiplicity
    _atom_site_disorder_assembly
    _atom_site_disorder_group
    S S1 0.75599(5) 0.38684(3) 0.03656(3) 0.01156(6) Uani d . 1 1 . .
    O O1 0.88103(16) 0.57056(9) 0.18446(8) 0.01639(17) Uani d . 1 1 . .
    N N1 0.35814(18) 0.30153(10) 0.13371(9) 0.01243(19) Uani d . 1 1 . .
    H H71 0.234(4) 0.2828(19) 0.1871(17) 0.030(5) Uiso d . 1 1 . .
    N N2 0.66139(19) 0.65833(10) 0.34986(9) 0.01387(19) Uani d . 1 1 . .
    H H72 0.763(3) 0.7156(18) 0.3540(16) 0.022(4) Uiso d . 1 1 . .
    C C1 0.5225(2) 0.38913(11) 0.15043(10) 0.0116(2) Uani d . 1 1 . .
    C C11 0.6208(2) 0.26265(11) -0.03624(11) 0.0126(2) Uani d . 1 1 . .
    C C12 0.4045(2) 0.22857(12) 0.02886(10) 0.0123(2) Uani d . 1 1 . .
    C C13 0.2600(2) 0.13350(12) -0.01177(11) 0.0149(2) Uani d . 1 1 . .
    H H13 0.1122 0.1115 0.0327 0.018 Uiso calc R 1 1 . .
    C C14 0.3400(2) 0.07239(12) -0.11923(11) 0.0155(2) Uani d . 1 1 . .
    H H14 0.2447 0.0077 -0.1497 0.019 Uiso calc R 1 1 . .
    C C15 0.5597(2) 0.10425(12) -0.18438(11) 0.0158(2) Uani d . 1 1 . .
    H H15 0.6115 0.0593 -0.2573 0.019 Uiso calc R 1 1 . .
    C C16 0.7025(2) 0.19979(12) -0.14454(11) 0.0145(2) Uani d . 1 1 . .
    H H16 0.8503 0.2218 -0.1891 0.017 Uiso calc R 1 1 . .
    C C21 0.6958(2) 0.56953(12) 0.25575(11) 0.0130(2) Uani d . 1 1 . .
    C C22 0.5014(2) 0.48055(11) 0.24945(10) 0.0120(2) Uani d . 1 1 . .
    C C23 0.2978(2) 0.48983(12) 0.33208(11) 0.0138(2) Uani d . 1 1 . .
    H H23 0.1708 0.4313 0.3266 0.017 Uiso calc R 1 1 . .
    C C24 0.2781(2) 0.58459(12) 0.42333(11) 0.0152(2) Uani d . 1 1 . .
    H H24 0.1391 0.5909 0.4801 0.018 Uiso calc R 1 1 . .
    C C25 0.4628(2) 0.66773(12) 0.42904(11) 0.0151(2) Uani d . 1 1 . .
    H H25 0.4509 0.7333 0.4899 0.018 Uiso calc R 1 1 . .
    Br Br1 -0.08317(2) 0.185566(11) 0.318117(10) 0.01427(4) Uani d . 1 1 . .
    O O90 0.0626(2) 0.13628(10) 0.59698(10) 0.0246(2) Uani d . 1 1 . .
    H H901 0.039(4) 0.139(2) 0.527(2) 0.044(6) Uiso d . 1 1 . .
    H H902 0.076(4) 0.054(2) 0.617(2) 0.045(6) Uiso d . 1 1 . .
loop_
    _atom_site_aniso_label
    _atom_site_aniso_U_11
    _atom_site_aniso_U_22
    _atom_site_aniso_U_33
    _atom_site_aniso_U_12
    _atom_site_aniso_U_13
    _atom_site_aniso_U_23
    S1 0.01040(12) 0.01293(13) 0.01129(13) -0.00208(10) -0.00043(10)
                                                                    -0.00055(10)
    O1 0.0139(4) 0.0194(4) 0.0157(4) -0.0049(3) 0.0005(3) -0.0020(3)
    N1 0.0114(4) 0.0137(5) 0.0121(5) -0.0021(4) -0.0003(4) -0.0001(4)
    N2 0.0150(5) 0.0126(5) 0.0144(5) -0.0033(4) -0.0025(4) -0.0003(4)
    C1 0.0107(5) 0.0121(5) 0.0120(5) -0.0002(4) -0.0020(4) 0.0018(4)
    C11 0.0139(5) 0.0114(5) 0.0130(5) -0.0011(4) -0.0039(4) 0.0008(4)
    C12 0.0135(5) 0.0121(5) 0.0114(5) 0.0006(4) -0.0023(4) 0.0004(4)
    C13 0.0137(5) 0.0147(5) 0.0163(6) -0.0017(4) -0.0023(4) 0.0008(4)
    C14 0.0177(6) 0.0135(5) 0.0165(6) -0.0033(4) -0.0058(5) -0.0005(4)
    C15 0.0202(6) 0.0153(5) 0.0121(5) 0.0004(5) -0.0028(4) -0.0014(4)
    C16 0.0144(5) 0.0155(5) 0.0133(5) -0.0001(4) -0.0006(4) 0.0017(4)
    C21 0.0147(5) 0.0128(5) 0.0117(5) -0.0004(4) -0.0029(4) 0.0014(4)
    C22 0.0130(5) 0.0115(5) 0.0118(5) 0.0001(4) -0.0027(4) 0.0003(4)
    C23 0.0132(5) 0.0129(5) 0.0155(5) -0.0008(4) -0.0020(4) 0.0007(4)
    C24 0.0144(5) 0.0153(5) 0.0149(5) 0.0007(4) 0.0014(4) -0.0007(4)
    C25 0.0191(6) 0.0126(5) 0.0135(5) 0.0011(4) -0.0019(4) -0.0012(4)
    Br1 0.01712(7) 0.01291(6) 0.01233(6) -0.00307(4) 0.00086(4) -0.00021(4)
    O90 0.0405(6) 0.0142(5) 0.0219(5) -0.0057(4) -0.0138(4) -0.0005(4)
_geom_special_details
;
;
loop_
    _geom_bond_atom_site_label_1
    _geom_bond_atom_site_label_2
    _geom_bond_site_symmetry_2
    _geom_bond_distance
    _geom_bond_publ_flag
    S1 C1 . 1.7215(12) ?
    S1 C11 . 1.7461(12) ?
    O1 C21 . 1.2379(15) ?
    N1 C1 . 1.3304(15) ?
    N1 C12 . 1.3887(15) ?
    N1 H71 . 0.89(2) ?
    N2 C25 . 1.3457(16) ?
    N2 C21 . 1.3835(15) ?
    N2 H72 . 0.832(19) ?
    C1 C22 . 1.4429(16) ?
    C11 C12 . 1.3949(16) ?
    C11 C16 . 1.3987(17) ?
    C12 C13 . 1.3924(17) ?
    C13 C14 . 1.3809(17) ?
    C13 H13 . 0.9500 ?
    C14 C15 . 1.4059(18) ?
    C14 H14 . 0.9500 ?
    C15 C16 . 1.3859(17) ?
    C15 H15 . 0.9500 ?
    C16 H16 . 0.9500 ?
    C21 C22 . 1.4469(17) ?
    C22 C23 . 1.3885(16) ?
    C23 C24 . 1.3998(17) ?
    C23 H23 . 0.9500 ?
    C24 C25 . 1.3653(18) ?
    C24 H24 . 0.9500 ?
    C25 H25 . 0.9500 ?
    O90 H901 . 0.81(2) ?
    O90 H902 . 0.85(2) ?
loop_
    _geom_angle_atom_site_label_1
    _geom_angle_atom_site_label_2
    _geom_angle_atom_site_label_3
    _geom_angle_site_symmetry_1
    _geom_angle_site_symmetry_3
    _geom_angle
    _geom_angle_publ_flag
    C1 S1 C11 . . 90.47(6) ?
    C1 N1 C12 . . 115.00(10) ?
    C1 N1 H71 . . 124.5(13) ?
    C12 N1 H71 . . 120.2(12) ?
    C25 N2 C21 . . 124.55(11) ?
    C25 N2 H72 . . 116.9(12) ?
    C21 N2 H72 . . 118.2(12) ?
    N1 C1 C22 . . 123.82(11) ?
    N1 C1 S1 . . 112.33(9) ?
    C22 C1 S1 . . 123.78(9) ?
    C12 C11 C16 . . 120.69(11) ?
    C12 C11 S1 . . 110.79(9) ?
    C16 C11 S1 . . 128.53(10) ?
    N1 C12 C13 . . 126.76(11) ?
    N1 C12 C11 . . 111.41(10) ?
    C13 C12 C11 . . 121.83(11) ?
    C14 C13 C12 . . 117.41(11) ?
    C14 C13 H13 . . 121.3 ?
    C12 C13 H13 . . 121.3 ?
    C13 C14 C15 . . 121.18(12) ?
    C13 C14 H14 . . 119.4 ?
    C15 C14 H14 . . 119.4 ?
    C16 C15 C14 . . 121.41(11) ?
    C16 C15 H15 . . 119.3 ?
    C14 C15 H15 . . 119.3 ?
    C15 C16 C11 . . 117.47(11) ?
    C15 C16 H16 . . 121.3 ?
    C11 C16 H16 . . 121.3 ?
    O1 C21 N2 . . 120.39(11) ?
    O1 C21 C22 . . 124.89(11) ?
    N2 C21 C22 . . 114.72(11) ?
    C23 C22 C1 . . 122.07(11) ?
    C23 C22 C21 . . 120.46(11) ?
    C1 C22 C21 . . 117.35(10) ?
    C22 C23 C24 . . 120.61(11) ?
    C22 C23 H23 . . 119.7 ?
    C24 C23 H23 . . 119.7 ?
    C25 C24 C23 . . 118.57(11) ?
    C25 C24 H24 . . 120.7 ?
    C23 C24 H24 . . 120.7 ?
    N2 C25 C24 . . 121.06(11) ?
    N2 C25 H25 . . 119.5 ?
    C24 C25 H25 . . 119.5 ?
    H901 O90 H902 . . 107(2) ?
loop_
    _geom_torsion_atom_site_label_1
    _geom_torsion_atom_site_label_2
    _geom_torsion_atom_site_label_3
    _geom_torsion_atom_site_label_4
    _geom_torsion_site_symmetry_1
    _geom_torsion_site_symmetry_2
    _geom_torsion_site_symmetry_3
    _geom_torsion_site_symmetry_4
    _geom_torsion
    _geom_torsion_publ_flag
    C12 N1 C1 C22 . . . . 175.97(10) ?
    C12 N1 C1 S1 . . . . -0.99(13) ?
    C11 S1 C1 N1 . . . . 0.50(9) ?
    C11 S1 C1 C22 . . . . -176.46(10) ?
    C1 S1 C11 C12 . . . . 0.09(9) ?
    C1 S1 C11 C16 . . . . -179.95(11) ?
    C1 N1 C12 C13 . . . . -178.24(11) ?
    C1 N1 C12 C11 . . . . 1.06(14) ?
    C16 C11 C12 N1 . . . . 179.40(10) ?
    S1 C11 C12 N1 . . . . -0.64(12) ?
    C16 C11 C12 C13 . . . . -1.25(18) ?
    S1 C11 C12 C13 . . . . 178.71(9) ?
    N1 C12 C13 C14 . . . . 179.89(11) ?
    C11 C12 C13 C14 . . . . 0.66(18) ?
    C12 C13 C14 C15 . . . . 0.55(18) ?
    C13 C14 C15 C16 . . . . -1.19(19) ?
    C14 C15 C16 C11 . . . . 0.59(18) ?
    C12 C11 C16 C15 . . . . 0.60(17) ?
    S1 C11 C16 C15 . . . . -179.35(9) ?
    C25 N2 C21 O1 . . . . 177.54(11) ?
    C25 N2 C21 C22 . . . . -2.08(17) ?
    N1 C1 C22 C23 . . . . -4.11(18) ?
    S1 C1 C22 C23 . . . . 172.51(9) ?
    N1 C1 C22 C21 . . . . 179.71(10) ?
    S1 C1 C22 C21 . . . . -3.67(15) ?
    O1 C21 C22 C23 . . . . -178.23(11) ?
    N2 C21 C22 C23 . . . . 1.36(16) ?
    O1 C21 C22 C1 . . . . -1.99(18) ?
    N2 C21 C22 C1 . . . . 177.61(10) ?
    C1 C22 C23 C24 . . . . -176.56(11) ?
    C21 C22 C23 C24 . . . . -0.50(18) ?
    C22 C23 C24 C25 . . . . 0.17(18) ?
    C21 N2 C25 C24 . . . . 1.87(19) ?
    C23 C24 C25 N2 . . . . -0.80(18) ?
loop_
    _geom_hbond_atom_site_label_D
    _geom_hbond_atom_site_label_H
    _geom_hbond_atom_site_label_A
    _geom_hbond_site_symmetry_A
    _geom_hbond_distance_DH
    _geom_hbond_distance_HA
    _geom_hbond_distance_DA
    _geom_hbond_angle_DHA
    N1 H71 Br1 . 0.89(2) 2.40(2) 3.2708(10) 168.2(17)
    N2 H72 O90 2_666 0.832(19) 1.930(19) 2.7390(15) 163.6(17)
    O90 H901 Br1 . 0.81(2) 2.55(2) 3.3485(11) 170(2)
    O90 H902 Br1 2_556 0.85(2) 2.49(2) 3.3360(10) 176(2)
data_global
_journal_date_recd_electronic     2011-06-09
_journal_date_accepted     2011-06-13
_journal_name_full     'Acta Crystallographica, Section E'
_journal_year     2011
_journal_volume     67
_journal_issue      7
_journal_page_first     o1697
_journal_page_last     o1697
_journal_paper_category     QO
_journal_coeditor_code     YK2012
_publ_contact_author_name     'Dr Richard Betz'
_publ_contact_author_address
;
Department of Chemistry
Nelson Mandela Metropolitan University
Summerstrand Campus (South)
University Way
Summerstrand
PO Box 77000
Port Elizabeth 6031
South Africa
;
_publ_contact_author_email     'richard.betz@webmail.co.za'
_publ_contact_author_fax     '+27-41-504-4236'
_publ_contact_author_phone     '+27-41-504-4285'
_publ_section_title
;
2-(1,2-Dihydro-2-oxopyridin-3-yl)-1,3-benzothiazol-3-ium bromide monohydrate
;
loop_
    _publ_author_name
    _publ_author_address
    'Potgieter, Kim'
;
Nelson Mandela Metropolitan University
Summerstrand Campus
Department of Chemistry
University Way
Summerstrand
PO Box 77000
Port Elizabeth 6031
South Africa
;
    'Gerber, Thomas'
;
Nelson Mandela Metropolitan University
Summerstrand Campus
Department of Chemistry
University Way
Summerstrand
PO Box 77000
Port Elizabeth 6031
South Africa
;
    'Betz, Richard'
;
Nelson Mandela Metropolitan University
Summerstrand Campus
Department of Chemistry
University Way
Summerstrand
PO Box 77000
Port Elizabeth 6031
South Africa
;
