# Supplementary material for: 2-(1,2-Dihydro-2-oxopyridin-3-yl)-1,3-benzothia­zol-3-ium bromide monohydrate
Source: Acta Crystallogr Sect E Struct Rep Online. 2011 Jun 18;67(Pt 7):o1697. doi: 10.1107/S1600536811022847 (PMC3151859; doi:10.1107/S1600536811022847)
Supplement: Supplementary file 2 [file e-67-o1697-Isup3.hkl]

# 
# h,k,l, Fc-squared, Fo-squared, sigma(Fo-squared) and status flag 
# 
data_I
_shelx_title ' ba225 in P -1' 
_shelx_refln_list_code          4 
_shelx_F_calc_maximum      104.97 
_exptl_crystal_F_000       328.00 
_reflns_d_resolution_high  0.7494 
 
loop_ 
 _symmetry_equiv_pos_as_xyz 
 'x, y, z' 
 '-x, -y, -z' 
 
_cell_length_a     5.6480 
_cell_length_b     9.9900 
_cell_length_c    11.2070 
_cell_angle_alpha  88.808 
_cell_angle_beta   83.098 
_cell_angle_gamma  87.914 
 
_shelx_F_squared_multiplier     1.000 
 
loop_ 
 _refln_index_h 
 _refln_index_k 
 _refln_index_l 
 _refln_F_squared_calc 
 _refln_F_squared_meas 
 _refln_F_squared_sigma 
 _refln_observed_status 
   1   0   0       27.58       28.62      0.56 o 
   2   0   0        5.48        5.71      0.28 o 
   3   0   0      236.93      275.18      2.48 o 
   4   0   0       41.70       46.79      0.77 o 
   5   0   0     1675.63     1668.98     14.32 o 
   6   0   0      928.39      925.61     10.63 o 
   7   0   0      296.71      302.13      5.19 o 
  -7   1   0       26.46       30.80      1.73 o 
  -6   1   0       12.44        9.41      0.98 o 
  -5   1   0      743.64      742.65      7.30 o 
  -4   1   0     1315.41     1315.27     11.30 o 
  -3   1   0      263.40      268.29      2.44 o 
  -2   1   0       69.35       77.75      0.76 o 
  -1   1   0      337.31      316.09      2.50 o 
   0   1   0     1198.83     1101.51     28.75 o 
   2   1   0     5366.28     5310.73     48.83 o 
   3   1   0     1185.32     1171.15     10.08 o 
   4   1   0       36.58       32.03      0.68 o 
   5   1   0     1011.33      994.52     11.28 o 
   6   1   0      197.20      197.17      3.75 o 
   7   1   0      249.03      248.94      4.40 o 
  -7   2   0       97.74      104.81      2.57 o 
  -6   2   0      422.91      415.18      5.09 o 
  -5   2   0      334.04      334.31      3.29 o 
  -4   2   0        6.11        4.56      0.42 o 
  -3   2   0     3511.60     3593.63     29.47 o 
  -2   2   0     2047.74     2146.94     16.20 o 
  -1   2   0      512.70      550.36      3.84 o 
   0   2   0     1615.93     1592.33     12.34 o 
   1   2   0      516.19      557.36      4.75 o 
   2   2   0        3.96        3.04      0.43 o 
   3   2   0     1499.81     1477.38     13.62 o 
   4   2   0     2631.82     2565.81     25.68 o 
   5   2   0      125.75      119.72      2.03 o 
   6   2   0      223.96      216.73      3.32 o 
   7   2   0      262.67      270.88      4.09 o 
  -7   3   0       81.03       83.91      2.36 o 
  -6   3   0      309.89      314.76      4.62 o 
  -5   3   0      292.36      278.76      2.85 o 
  -4   3   0     1676.11     1668.70     15.08 o 
  -3   3   0      809.91      776.87      6.79 o 
  -2   3   0       26.46       19.94      0.46 o 
  -1   3   0     2725.86     2708.88     23.52 o 
   0   3   0     3134.84     3362.55     24.59 o 
   1   3   0     5670.41     5444.47    137.60 o 
   2   3   0     3444.83     3295.23     32.93 o 
   3   3   0      837.08      837.48      7.72 o 
   4   3   0      175.45      183.12      2.25 o 
   5   3   0     2090.00     2081.79     26.26 o 
   6   3   0      647.42      661.22      9.21 o 
   7   3   0       17.75       14.62      1.31 o 
  -7   4   0       27.62       29.44      2.28 o 
  -6   4   0      279.94      271.62      4.21 o 
  -5   4   0      201.51      205.83      2.28 o 
  -4   4   0      343.63      351.75      3.43 o 
  -3   4   0      717.97      701.48      6.93 o 
  -2   4   0     1175.41     1159.51     10.45 o 
  -1   4   0      564.76      553.42      5.04 o 
   0   4   0     1513.68     1524.31     12.26 o 
   1   4   0     2898.22     2957.31     23.17 o 
   2   4   0      201.53      170.80      1.70 o 
   3   4   0      382.67      403.01      4.29 o 
   4   4   0     3278.11     3180.39     33.60 o 
   5   4   0       41.64       43.69      2.14 o 
   6   4   0       46.47       43.58      2.24 o 
   7   4   0      104.00      102.62      2.56 o 
  -6   5   0     1138.14     1140.94     17.59 o 
  -5   5   0      123.95      136.77      2.14 o 
  -4   5   0       22.92       20.65      0.85 o 
  -3   5   0       48.41       64.65      1.06 o 
  -2   5   0      195.24      191.27      2.08 o 
  -1   5   0     4028.33     3952.77     38.74 o 
   0   5   0     2293.08     2223.15     19.59 o 
   1   5   0     1089.35     1142.59     10.55 o 
   2   5   0      415.81      425.61      3.95 o 
   3   5   0      460.07      479.04      4.45 o 
   4   5   0       45.16       40.25      1.78 o 
   5   5   0     1019.32     1000.77     13.27 o 
   6   5   0      627.61      637.96     10.54 o 
   7   5   0       22.17       23.36      3.20 o 
  -6   6   0        8.65        8.27      1.75 o 
  -5   6   0     1358.63     1361.27     16.28 o 
  -4   6   0      965.89      967.10     10.50 o 
  -3   6   0       17.39       18.16      0.93 o 
  -2   6   0       26.07       26.80      0.84 o 
  -1   6   0      293.97      291.30      2.74 o 
   0   6   0      310.36      312.47      3.10 o 
   1   6   0     5095.49     4957.65     45.62 o 
   2   6   0     2999.19     2911.66     29.99 o 
   3   6   0       82.11      100.36      1.93 o 
   4   6   0      322.34      300.32      4.17 o 
   5   6   0        1.35        1.68      0.96 o 
   6   6   0      107.49       95.87      3.54 o 
  -6   7   0       10.45       10.18      1.79 o 
  -5   7   0        0.93        1.06      1.18 o 
  -4   7   0      494.75      489.72      7.10 o 
  -3   7   0     1389.56     1374.07     16.29 o 
  -2   7   0     1676.67     1723.94     16.61 o 
  -1   7   0      104.53      114.79      1.31 o 
   0   7   0       81.62       88.04      1.19 o 
   1   7   0       21.30       31.54      1.27 o 
   2   7   0     1071.21     1052.35     10.79 o 
   3   7   0     1708.89     1612.13     16.53 o 
   4   7   0      593.37      645.17      8.41 o 
   5   7   0      119.59      121.67      2.31 o 
   6   7   0        1.87        3.75      1.30 o 
  -5   8   0      374.19      386.60      5.26 o 
  -4   8   0      499.90      504.29      7.33 o 
  -3   8   0        1.05        0.17      1.13 o 
  -2   8   0      154.10      141.48      2.16 o 
  -1   8   0     1712.85     1727.85     15.28 o 
   0   8   0      551.49      541.69      5.78 o 
   1   8   0      407.67      423.79      5.25 o 
   2   8   0      546.58      543.12      5.76 o 
   3   8   0      155.07      132.88      1.85 o 
   4   8   0     1106.70     1025.90     23.10 o 
   5   8   0      711.50      742.44     13.86 o 
   6   8   0      118.30      119.05      3.15 o 
  -5   9   0      500.03      487.55     12.16 o 
  -4   9   0      132.15      129.36      2.77 o 
  -3   9   0      314.63      321.04      4.24 o 
  -2   9   0      732.00      719.77      8.45 o 
  -1   9   0        6.68        5.04      0.86 o 
   0   9   0      422.93      416.11      4.55 o 
   1   9   0      820.29      822.13      8.64 o 
   2   9   0      419.41      421.20      5.29 o 
   3   9   0      352.75      384.24      6.28 o 
   4   9   0      867.52      808.23     12.40 o 
   5   9   0      128.73      142.28      3.25 o 
  -4  10   0      275.94      267.21      3.84 o 
  -3  10   0      182.07      177.54      2.82 o 
  -2  10   0      340.17      346.77      4.47 o 
  -1  10   0     1047.38     1036.14     12.42 o 
   0  10   0      738.54      734.19     10.53 o 
   1  10   0      251.74      248.32      4.01 o 
   2  10   0      435.03      444.69      5.65 o 
   3  10   0      431.00      411.83      6.73 o 
   4  10   0      134.38      133.17      2.97 o 
   5  10   0      659.30      684.07     10.81 o 
  -4  11   0      280.36      280.00      4.04 o 
  -3  11   0        2.05        1.40      1.27 o 
  -2  11   0       46.40       44.82      1.67 o 
  -1  11   0        9.68       11.24      1.77 o 
   0  11   0      173.46      182.72      2.84 o 
   1  11   0     1474.92     1430.15     19.50 o 
   2  11   0      346.62      341.53      5.83 o 
   3  11   0        9.70        8.75      1.40 o 
   4  11   0       54.25       57.84      2.40 o 
  -3  12   0      531.00      555.47      8.52 o 
  -2  12   0       23.62       25.26      2.99 o 
  -1  12   0      105.98      103.43      4.02 o 
   0  12   0        7.26        6.51      1.40 o 
   1  12   0       61.43       61.54      3.31 o 
   2  12   0      251.62      265.24      6.29 o 
   3  12   0     1002.22      993.89     19.63 o 
  -1  13   0      646.30      652.14      9.55 o 
   0  13   0      205.39      193.35      3.82 o 
   1  13   0        8.38        8.16      2.32 o 
  -1 -13   1      335.89      340.45      7.83 o 
   0 -13   1     1093.76     1117.91     15.64 o 
   1 -13   1        6.72        7.79      1.71 o 
  -3 -12   1       20.00       15.99      2.21 o 
  -2 -12   1        3.10        4.08      2.10 o 
  -1 -12   1      368.55      361.94      9.76 o 
   0 -12   1       49.26       46.66      2.22 o 
   1 -12   1     1270.55     1279.39     14.84 o 
   2 -12   1      991.37     1005.77     11.86 o 
   3 -12   1       20.93       22.73      1.87 o 
  -4 -11   1      328.12      319.33      5.69 o 
  -3 -11   1      606.75      600.81      9.57 o 
  -2 -11   1      347.50      345.19      7.61 o 
  -1 -11   1      113.36      113.76      2.29 o 
   0 -11   1      246.66      246.21      3.49 o 
   1 -11   1       39.25       39.92      1.68 o 
   2 -11   1      162.48      158.07      2.90 o 
   3 -11   1      730.14      731.51      8.79 o 
   4 -11   1      390.82      392.86      6.24 o 
  -5 -10   1       72.61       70.25      4.19 o 
  -4 -10   1      341.92      331.30      5.70 o 
  -3 -10   1       27.45       28.91      1.93 o 
  -2 -10   1      550.17      536.44      6.71 o 
  -1 -10   1      989.94      983.19     10.33 o 
   0 -10   1      959.50      980.09     11.39 o 
   1 -10   1      170.87      173.99      4.64 o 
   2 -10   1       62.71       63.39      1.74 o 
   3 -10   1        0.59        0.14      1.17 o 
   4 -10   1        6.77        6.52      1.33 o 
  -5  -9   1      226.83      234.05      4.45 o 
  -4  -9   1      238.50      244.80      4.40 o 
  -3  -9   1      664.17      651.00     10.10 o 
  -2  -9   1      207.61      200.82      2.88 o 
  -1  -9   1        0.38        0.53      0.74 o 
   0  -9   1      595.56      575.59      6.19 o 
   1  -9   1     1047.53     1046.93     11.00 o 
   2  -9   1      413.89      419.24      5.19 o 
   3  -9   1      614.81      622.20      7.49 o 
   4  -9   1       83.59       83.07      2.02 o 
   5  -9   1       83.26       76.71      2.90 o 
  -6  -8   1      324.05      347.73      9.82 o 
  -5  -8   1       76.87       83.25      2.11 o 
  -4  -8   1      471.61      475.51      6.41 o 
  -3  -8   1      723.96      719.37      9.25 o 
  -2  -8   1      510.69      522.97      5.57 o 
  -1  -8   1      445.95      422.52      4.13 o 
   0  -8   1     1042.20     1045.55      9.92 o 
   1  -8   1      334.70      343.30      3.27 o 
   2  -8   1      625.07      588.54      6.97 o 
   3  -8   1      976.02      978.03     11.33 o 
   4  -8   1       77.39       79.30      2.18 o 
   5  -8   1      119.48      113.35      4.97 o 
  -6  -7   1      139.39      124.86      3.26 o 
  -5  -7   1     1269.85     1269.39     16.30 o 
  -4  -7   1      451.35      460.39      6.20 o 
  -3  -7   1        4.57        5.83      1.05 o 
  -2  -7   1      121.28      117.70      1.63 o 
  -1  -7   1      103.21      103.05      1.41 o 
   0  -7   1     1107.89     1145.83     10.81 o 
   1  -7   1     2039.59     2005.90     17.73 o 
   2  -7   1      974.88      963.53      8.08 o 
   3  -7   1        0.11        0.22      0.82 o 
   4  -7   1      362.58      361.58      4.72 o 
   5  -7   1       18.47       18.37      1.52 o 
   6  -7   1      269.97      260.67      8.22 o 
  -6  -6   1      319.79      349.16      5.17 o 
  -5  -6   1      136.73      135.03      3.47 o 
  -4  -6   1      446.96      460.24      6.13 o 
  -3  -6   1     4083.33     3957.24     40.70 o 
  -2  -6   1      574.35      626.70      6.54 o 
  -1  -6   1      946.71     1000.51      9.23 o 
   0  -6   1       88.52      100.43      1.38 o 
   1  -6   1      361.95      381.78      3.51 o 
   2  -6   1     1341.23     1350.04     12.20 o 
   3  -6   1     2105.33     2119.11     22.29 o 
   4  -6   1      377.93      363.19      3.88 o 
   5  -6   1        6.54        5.67      0.96 o 
   6  -6   1        4.38        3.22      1.67 o 
  -6  -5   1      152.72      158.10      4.59 o 
  -5  -5   1       25.69       25.25      1.45 o 
  -4  -5   1      129.56      123.25      1.72 o 
  -3  -5   1     1236.42     1258.05     11.87 o 
  -2  -5   1     1412.44     1327.64     15.02 o 
  -1  -5   1     4821.31     4663.98     42.97 o 
   0  -5   1      383.66      397.59      3.84 o 
   1  -5   1       12.70       10.08      0.49 o 
   2  -5   1       50.01       56.70      0.84 o 
   3  -5   1      405.39      402.77      4.11 o 
   4  -5   1     1903.40     1943.05     17.57 o 
   5  -5   1      827.01      827.33      8.32 o 
   6  -5   1       52.66       49.76      1.93 o 
  -7  -4   1      127.01      120.59      3.07 o 
  -6  -4   1      673.79      684.42      9.06 o 
  -5  -4   1      521.56      537.75      7.17 o 
  -4  -4   1       90.36       93.73      1.83 o 
  -3  -4   1     1190.34     1214.14     10.24 o 
  -2  -4   1      144.40      118.09      1.31 o 
  -1  -4   1       16.40       23.33      0.47 o 
   0  -4   1     2098.54     2026.22     17.57 o 
   1  -4   1     2305.25     2298.66     22.04 o 
   2  -4   1      718.31      764.71      6.55 o 
   3  -4   1       20.86       18.64      0.72 o 
   4  -4   1     1006.18     1038.43      9.48 o 
   5  -4   1      233.34      246.50      2.59 o 
   6  -4   1      599.88      606.43      8.19 o 
   7  -4   1      511.63      497.31      7.02 o 
  -7  -3   1      564.07      584.42      9.30 o 
  -6  -3   1        8.49       10.59      1.30 o 
  -5  -3   1      918.54      928.21     12.10 o 
  -4  -3   1     1233.51     1200.41     11.09 o 
  -3  -3   1     1876.90     1809.48     16.76 o 
  -2  -3   1     2663.17     2825.74     24.27 o 
  -1  -3   1      999.91      973.45      7.65 o 
   0  -3   1      230.10      238.94      1.80 o 
   1  -3   1       46.98       36.28      0.49 o 
   2  -3   1     2802.93     2822.22     25.58 o 
   3  -3   1     2799.33     2911.29     26.48 o 
   4  -3   1       25.84       23.63      0.78 o 
   5  -3   1      513.43      512.79      4.85 o 
   6  -3   1      150.82      146.79      2.67 o 
   7  -3   1       25.74       27.87      1.73 o 
  -7  -2   1       44.18       40.63      2.15 o 
  -6  -2   1      540.79      530.77      7.14 o 
  -5  -2   1      913.16      910.93     11.72 o 
  -4  -2   1       44.50       43.32      0.86 o 
  -3  -2   1      673.76      629.42      5.88 o 
  -2  -2   1     2220.91     2267.85     19.65 o 
  -1  -2   1     1927.90     2080.83     16.12 o 
   0  -2   1      600.07      603.12      4.40 o 
   2  -2   1       26.21       29.37      0.48 o 
   3  -2   1     1908.69     1912.90     15.66 o 
   4  -2   1      913.30      876.51      7.99 o 
   5  -2   1      881.52      885.48      8.12 o 
   6  -2   1      180.75      186.66      2.65 o 
   7  -2   1      395.16      393.79      5.68 o 
  -7  -1   1       40.76       40.29      2.15 o 
  -6  -1   1      116.79      119.00      2.35 o 
  -5  -1   1      380.36      380.76      3.93 o 
  -4  -1   1     1498.76     1492.93     14.40 o 
  -3  -1   1     1168.44     1121.91      9.66 o 
  -2  -1   1       70.18       65.51      0.66 o 
  -1  -1   1       42.15       46.94      0.55 o 
   0  -1   1      250.48      256.96      1.95 o 
   1  -1   1      290.73      312.78      2.26 o 
   2  -1   1     1645.76     1692.01     12.73 o 
   3  -1   1     1485.17     1479.21     12.10 o 
   4  -1   1       96.24      102.45      1.09 o 
   5  -1   1      143.15      143.16      1.63 o 
   6  -1   1       62.70       60.89      1.55 o 
   7  -1   1      142.50      143.78      2.78 o 
  -7   0   1      140.48      134.52      2.91 o 
  -6   0   1        7.92        6.79      0.99 o 
  -5   0   1       44.18       36.73      1.02 o 
  -4   0   1      565.57      583.12      5.76 o 
  -3   0   1     1755.81     1667.06     14.39 o 
   0   0   1      699.60      681.53     23.55 o 
   1   0   1      204.95      216.59      1.83 o 
   2   0   1      505.11      553.39      4.36 o 
   3   0   1     1941.03     1985.66     16.30 o 
   4   0   1     2335.84     2306.48     18.83 o 
   5   0   1      965.03      963.77      9.99 o 
   6   0   1        5.71        4.45      0.86 o 
   7   0   1       36.73       35.44      1.68 o 
  -7   1   1      676.94      672.96      9.12 o 
  -6   1   1      517.50      529.51      6.33 o 
  -5   1   1      120.88      116.85      1.60 o 
  -4   1   1        3.74        3.66      0.54 o 
  -3   1   1      960.13     1051.77     10.16 o 
  -2   1   1     1430.01     1487.85     12.13 o 
  -1   1   1     5551.82     5453.91    115.14 o 
   0   1   1      986.31     1068.79      7.41 o 
   2   1   1      983.89     1100.34     14.42 o 
   3   1   1        2.05        5.05      0.22 o 
   4   1   1      311.10      303.96      2.74 o 
   5   1   1      397.33      384.05      4.60 o 
   6   1   1     1665.82     1652.86     26.75 o 
   7   1   1      594.91      604.88      8.02 o 
  -7   2   1      248.88      250.33      4.14 o 
  -6   2   1      178.78      166.06      2.91 o 
  -5   2   1     1112.56     1114.34      9.71 o 
  -4   2   1     1917.72     1994.89     19.33 o 
  -3   2   1       41.42       57.84      0.92 o 
  -2   2   1     1621.93     1662.20     14.96 o 
  -1   2   1      266.58      258.50      2.08 o 
   0   2   1      454.63      477.29      3.47 o 
   1   2   1     3009.47     2917.70     71.59 o 
   2   2   1      659.88      623.46     11.73 o 
   3   2   1      512.05      563.01      6.00 o 
   4   2   1       11.01       11.69      1.02 o 
   5   2   1      274.42      269.70      3.71 o 
   6   2   1        7.35        7.71      0.93 o 
   7   2   1      283.25      295.12      4.28 o 
  -7   3   1      217.67      208.68      4.35 o 
  -6   3   1      345.90      333.13      4.90 o 
  -5   3   1      418.73      418.92      3.67 o 
  -4   3   1       43.24       38.97      0.80 o 
  -3   3   1     2740.74     2794.00     25.34 o 
  -2   3   1     2281.85     2316.88     19.72 o 
  -1   3   1     2853.07     2953.03     26.52 o 
   0   3   1     5315.18     5339.51     48.88 o 
   1   3   1     2358.62     2305.76     25.24 o 
   2   3   1      886.53      925.30     16.05 o 
   3   3   1      907.98      881.63     20.40 o 
   4   3   1     2414.53     2409.48     28.13 o 
   5   3   1      210.69      212.82      3.91 o 
   6   3   1      390.44      392.43      5.37 o 
   7   3   1       69.18       65.92      1.92 o 
  -6   4   1       82.49       77.44      2.20 o 
  -5   4   1      272.15      268.98      3.04 o 
  -4   4   1      964.52      949.37      7.86 o 
  -3   4   1      212.20      227.23      2.06 o 
  -2   4   1      964.30      995.77      8.12 o 
  -1   4   1     1496.69     1489.78     12.91 o 
   0   4   1     1485.57     1572.44     11.95 o 
   1   4   1       92.49       80.10      0.79 o 
   2   4   1     6337.07     6195.48     85.73 o 
   3   4   1      667.02      601.25      6.03 o 
   4   4   1     1000.82      975.56     10.30 o 
   5   4   1      145.39      145.87      3.45 o 
   6   4   1      136.68      130.57      3.38 o 
   7   4   1      641.48      672.91      8.89 o 
  -6   5   1       24.69       19.84      3.14 o 
  -5   5   1      255.98      253.38      3.22 o 
  -4   5   1       68.64       70.55      1.22 o 
  -3   5   1     1999.46     1997.70     18.07 o 
  -2   5   1     1761.79     1747.52     16.91 o 
  -1   5   1      203.47      207.40      2.40 o 
   0   5   1      493.54      472.29      4.52 o 
   1   5   1      839.44      880.35     10.44 o 
   2   5   1      262.68      257.53      2.45 o 
   3   5   1     1127.20     1104.20     11.27 o 
   4   5   1      897.98      913.32     11.19 o 
   5   5   1      131.66      130.33      3.81 o 
   6   5   1      241.58      244.83      3.65 o 
   7   5   1       32.98       24.22      1.52 o 
  -6   6   1      392.38      384.77      6.75 o 
  -5   6   1        3.02        2.98      1.09 o 
  -4   6   1       28.42       30.90      1.17 o 
  -3   6   1       82.41       84.80      1.42 o 
  -2   6   1     1314.13     1379.60     14.60 o 
  -1   6   1     2292.61     2163.93     20.99 o 
   0   6   1     4596.99     4606.54     43.41 o 
   1   6   1      148.75      144.09      1.99 o 
   2   6   1      197.18      210.61      2.07 o 
   3   6   1        8.39       11.07      0.60 o 
   4   6   1      374.81      380.86      4.90 o 
   5   6   1     1125.32     1109.15     14.95 o 
   6   6   1      986.26      997.44     12.89 o 
  -6   7   1      574.58      550.98      9.19 o 
  -5   7   1      599.39      590.78      7.50 o 
  -4   7   1      192.02      186.78      3.31 o 
  -3   7   1      181.00      190.60      2.80 o 
  -2   7   1       25.68       24.21      1.05 o 
  -1   7   1       57.03       64.29      1.03 o 
   0   7   1     1106.08     1124.85     10.61 o 
   1   7   1     2159.79     2089.52     37.23 o 
   2   7   1      939.62      935.35      9.60 o 
   3   7   1      318.49      322.68      4.71 o 
   4   7   1        6.53        4.49      0.93 o 
   5   7   1        1.67        3.10      0.93 o 
   6   7   1       43.00       41.65      1.88 o 
  -5   8   1       20.82       19.09      1.43 o 
  -4   8   1     1305.66     1298.10     17.82 o 
  -3   8   1      313.78      305.42      4.76 o 
  -2   8   1      474.54      477.76      6.86 o 
  -1   8   1      537.47      550.46      5.87 o 
   0   8   1      355.52      338.21      3.72 o 
   1   8   1       36.00       42.03      1.20 o 
   2   8   1      865.34      860.18     11.30 o 
   3   8   1     1405.16     1378.30     29.28 o 
   4   8   1      418.90      400.67      6.39 o 
   5   8   1       11.88       13.50      1.10 o 
   6   8   1       90.52       90.75      2.31 o 
  -5   9   1       14.31       11.69      1.64 o 
  -4   9   1     1135.30     1111.23     15.40 o 
  -3   9   1        6.01        6.74      1.28 o 
  -2   9   1      722.02      718.55      8.45 o 
  -1   9   1      662.36      654.09      6.95 o 
   0   9   1       91.94       94.77      1.53 o 
   1   9   1     1899.16     1908.95     19.50 o 
   2   9   1      555.43      537.86      6.84 o 
   3   9   1       24.76       23.81      1.60 o 
   4   9   1      202.09      205.56      3.76 o 
   5   9   1      502.58      490.25      6.65 o 
  -4  10   1       38.55       39.78      2.34 o 
  -3  10   1      796.99      802.45      9.53 o 
  -2  10   1      564.66      560.11      6.80 o 
  -1  10   1      272.27      282.52      4.93 o 
   0  10   1     1507.09     1507.57     15.55 o 
   1  10   1       11.31       12.61      0.85 o 
   2  10   1     1159.59     1114.29     16.83 o 
   3  10   1      564.00      572.67      8.96 o 
   4  10   1      459.58      486.04      7.79 o 
   5  10   1      198.83      231.34      4.85 o 
  -3  11   1       18.99       16.49      1.36 o 
  -2  11   1      290.33      291.06      4.58 o 
  -1  11   1      761.05      768.05     11.81 o 
   0  11   1      799.11      799.02     14.61 o 
   1  11   1      243.27      247.69      3.54 o 
   2  11   1      122.95      124.18      2.86 o 
   3  11   1       37.36       38.46      2.10 o 
   4  11   1      347.21      332.87      5.72 o 
  -2  12   1      193.34      190.82      4.52 o 
  -1  12   1      312.04      304.19      5.03 o 
   0  12   1      360.07      366.41      5.73 o 
   1  12   1      578.07      578.34     11.91 o 
   2  12   1      354.32      339.68      7.61 o 
   3  12   1        3.70        2.36      1.59 o 
  -1  13   1       12.76       12.44      1.71 o 
   0  13   1       34.08       32.75      3.31 o 
   1  13   1      142.40      141.17      4.30 o 
  -1 -13   2       66.76       68.93      3.31 o 
   0 -13   2      186.96      183.18      3.74 o 
   1 -13   2       82.90       82.60      2.80 o 
  -3 -12   2        7.85        7.83      2.21 o 
  -2 -12   2      229.03      216.49      5.62 o 
  -1 -12   2      790.89      801.89     11.39 o 
   0 -12   2     1116.93     1126.29     13.16 o 
   1 -12   2       42.86       49.01      3.18 o 
   2 -12   2       41.05       41.64      2.48 o 
  -4 -11   2      135.69      123.63      4.08 o 
  -3 -11   2       23.27       17.65      2.10 o 
  -2 -11   2        2.72        2.87      1.87 o 
  -1 -11   2       12.84       11.91      1.17 o 
   0 -11   2      435.62      436.31      7.39 o 
   1 -11   2      697.97      691.19      8.28 o 
   2 -11   2      390.96      400.01      5.14 o 
   3 -11   2        2.42        1.02      1.22 o 
  -4 -10   2      310.35      326.04      5.70 o 
  -3 -10   2     1737.61     1645.72     29.34 o 
  -2 -10   2      304.99      324.64      6.20 o 
  -1 -10   2       80.68       81.46      1.86 o 
   0 -10   2       93.48       89.79      1.88 o 
   1 -10   2       16.26       15.01      1.08 o 
   2 -10   2      699.20      695.12      8.28 o 
   3 -10   2      415.81      419.48      6.04 o 
   4 -10   2      332.64      331.96      4.49 o 
  -5  -9   2      285.39      282.39      5.25 o 
  -4  -9   2      171.93      178.28      3.66 o 
  -3  -9   2        1.65        1.45      1.24 o 
  -2  -9   2      708.37      697.07      8.51 o 
  -1  -9   2     1357.56     1341.56     13.89 o 
   0  -9   2      634.92      655.30      7.00 o 
   1  -9   2      275.00      275.40      3.27 o 
   2  -9   2     1137.30     1135.89     13.10 o 
   3  -9   2       17.70       17.59      1.12 o 
   4  -9   2      329.45      334.56      5.68 o 
   5  -9   2      422.82      412.19     11.52 o 
  -5  -8   2      413.92      375.92     39.54 o 
  -4  -8   2      392.56      394.33      5.52 o 
  -3  -8   2       77.33       89.39      2.17 o 
  -2  -8   2      886.66      870.82     10.42 o 
  -1  -8   2      181.74      176.78      2.29 o 
   0  -8   2     2332.01     2299.19     22.38 o 
   1  -8   2      769.27      774.93      7.52 o 
   2  -8   2       80.03       85.93      1.45 o 
   3  -8   2      377.29      382.41      4.78 o 
   4  -8   2      458.98      440.79      4.98 o 
   5  -8   2       10.14        9.61      1.61 o 
  -6  -7   2      287.42      278.07      5.33 o 
  -5  -7   2        3.08        5.38      1.17 o 
  -4  -7   2      380.75      385.52      5.34 o 
  -3  -7   2       52.42       51.42      1.31 o 
  -2  -7   2     1090.75     1111.55     11.44 o 
  -1  -7   2     2430.15     2397.18     22.36 o 
   0  -7   2      578.68      559.18      5.92 o 
   1  -7   2        0.00        0.34      0.49 o 
   2  -7   2      993.15      992.26      8.32 o 
   3  -7   2      177.00      174.76      2.23 o 
   4  -7   2      327.99      340.50      4.04 o 
   5  -7   2      513.08      510.36      8.93 o 
   6  -7   2      208.91      199.21      4.32 o 
  -6  -6   2      421.85      413.43      7.13 o 
  -5  -6   2      874.01      900.78     11.75 o 
  -4  -6   2      827.15      819.15      8.87 o 
  -3  -6   2      670.15      659.07      7.18 o 
  -2  -6   2        6.70        8.14      0.73 o 
  -1  -6   2       83.77       81.41      1.10 o 
   0  -6   2     2168.68     2147.25     18.55 o 
   1  -6   2     3442.38     3399.38     32.45 o 
   2  -6   2      588.26      584.30      5.30 o 
   3  -6   2        4.88        4.89      0.65 o 
   4  -6   2       44.86       42.23      1.30 o 
   5  -6   2       45.12       42.82      1.49 o 
   6  -6   2      164.86      167.75      3.82 o 
  -6  -5   2      119.78      125.06      7.11 o 
  -5  -5   2      329.86      350.88      5.01 o 
  -4  -5   2     3393.90     3354.76     35.53 o 
  -3  -5   2      845.30      823.56      8.81 o 
  -2  -5   2      349.68      337.80      3.98 o 
  -1  -5   2        7.45        5.47      0.57 o 
   0  -5   2      687.79      708.81      6.14 o 
   1  -5   2     1184.63     1239.97     11.80 o 
   2  -5   2     2597.22     2554.52     22.79 o 
   3  -5   2     1443.94     1400.21     13.64 o 
   4  -5   2      290.75      297.46      2.99 o 
   5  -5   2       86.03       86.96      1.49 o 
   6  -5   2        0.82        1.04      1.26 o 
  -6  -4   2        8.25        6.44      1.22 o 
  -5  -4   2       22.82       22.77      1.83 o 
  -4  -4   2     1369.76     1341.79     14.20 o 
  -3  -4   2      816.69      830.60      7.91 o 
  -2  -4   2     2366.36     2377.11     25.30 o 
  -1  -4   2     1256.37     1186.25     10.22 o 
   0  -4   2      893.63      874.75      7.58 o 
   1  -4   2      121.60      126.45      1.29 o 
   2  -4   2      561.11      591.39      5.86 o 
   3  -4   2      262.64      279.65      2.73 o 
   4  -4   2     2280.50     2290.79     20.68 o 
   5  -4   2      607.28      613.03      5.78 o 
   6  -4   2       93.72       87.90      2.18 o 
   7  -4   2        1.19        1.27      1.37 o 
  -7  -3   2      287.40      319.74      5.70 o 
  -6  -3   2      635.32      634.75      9.35 o 
  -5  -3   2     1760.30     1738.88     22.06 o 
  -4  -3   2       32.47       26.15      0.96 o 
  -3  -3   2     1912.19     1877.61     19.89 o 
  -2  -3   2       90.78       97.01      0.98 o 
  -1  -3   2     2178.81     2104.40     15.77 o 
   0  -3   2     5074.46     5103.38     42.87 o 
   1  -3   2      298.30      282.16      2.80 o 
   2  -3   2     1427.35     1480.60     11.58 o 
   3  -3   2      813.24      831.17      8.16 o 
   4  -3   2      230.14      226.77      2.30 o 
   5  -3   2      181.28      191.58      2.39 o 
   6  -3   2      510.53      522.24      6.27 o 
   7  -3   2      127.21      123.31      2.62 o 
  -7  -2   2      465.71      479.73      7.90 o 
  -6  -2   2       11.73       10.65      2.69 o 
  -5  -2   2      244.85      235.78      2.89 o 
  -4  -2   2     2408.85     2382.98     25.35 o 
  -3  -2   2     1179.29     1277.00     13.45 o 
  -2  -2   2      489.77      443.70      3.91 o 
  -1  -2   2     3966.51     3831.43     28.12 o 
   2  -2   2      682.09      592.89      4.64 o 
   3  -2   2      577.92      568.41      5.01 o 
   4  -2   2     1450.18     1493.21     13.45 o 
   5  -2   2      908.73      923.20      9.61 o 
   6  -2   2       33.33       35.66      1.37 o 
   7  -2   2      204.67      209.38      3.50 o 
  -7  -1   2       40.94       38.04      2.30 o 
  -6  -1   2      573.51      594.35      7.98 o 
  -5  -1   2      613.62      624.34      6.26 o 
  -4  -1   2       13.49       12.10      0.59 o 
  -3  -1   2      316.01      316.16      3.24 o 
  -2  -1   2      109.31       99.25      0.97 o 
  -1  -1   2      675.51      708.24      5.03 o 
   0  -1   2      137.30      160.64      1.18 o 
   2  -1   2       61.44       57.31      0.57 o 
   3  -1   2      723.47      701.60      6.11 o 
   4  -1   2      554.51      551.92      4.59 o 
   5  -1   2       15.14       14.94      0.85 o 
   6  -1   2     1539.74     1539.77     17.33 o 
   7  -1   2      145.95      148.55      2.41 o 
  -7   0   2       22.06       22.69      4.99 o 
  -6   0   2       42.23       48.48      1.81 o 
  -5   0   2      977.80      943.83      9.27 o 
  -4   0   2     2820.21     2798.89     27.02 o 
  -3   0   2     2949.14     3037.01     29.48 o 
  -2   0   2      250.92      297.24      2.37 o 
  -1   0   2      124.53      152.28      1.41 o 
   0   0   2      510.88      548.46      3.67 o 
   1   0   2     2264.80     2299.57     28.19 o 
   2   0   2     3422.52     3558.48     36.28 o 
   3   0   2     2274.46     2332.85     24.27 o 
   4   0   2       48.96       46.56      0.65 o 
   5   0   2      829.23      830.77      8.62 o 
   6   0   2      193.65      188.41      2.62 o 
   7   0   2      143.95      136.93      2.45 o 
  -7   1   2       55.75       61.89      2.23 o 
  -6   1   2       76.96       68.11      2.02 o 
  -5   1   2        6.95        6.55      0.70 o 
  -4   1   2       22.79       20.15      0.86 o 
  -3   1   2     2222.71     2184.69     21.30 o 
  -2   1   2     5545.50     5429.55     48.47 o 
  -1   1   2     3805.87     3885.26     30.38 o 
   0   1   2       73.86      105.23      0.79 o 
   1   1   2        3.01       -0.39      0.39 o 
   2   1   2     1628.60     1683.05     42.37 o 
   3   1   2     2946.33     2864.27     44.68 o 
   4   1   2     2199.83     2156.74     19.53 o 
   5   1   2     2470.98     2497.24     34.92 o 
   6   1   2      131.53      127.67      2.19 o 
   7   1   2       46.89       50.98      1.63 o 
  -7   2   2      565.50      553.47      9.22 o 
  -6   2   2      577.65      573.72      7.79 o 
  -5   2   2       42.09       47.78      2.56 o 
  -4   2   2      136.46      134.63      1.71 o 
  -3   2   2       14.35        6.40      0.49 o 
  -2   2   2       19.35       13.29      0.48 o 
  -1   2   2     1531.50     1498.46     15.31 o 
   0   2   2     4695.78     4653.81     51.63 o 
   1   2   2       93.44      102.43      1.20 o 
   2   2   2      321.80      353.72     10.13 o 
   3   2   2      501.49      550.35     10.09 o 
   4   2   2       60.41       57.52      1.53 o 
   5   2   2     2129.33     2082.47     26.21 o 
   6   2   2      394.73      406.33      7.97 o 
   7   2   2      115.85      117.32      2.19 o 
  -7   3   2       64.09       65.67      2.84 o 
  -6   3   2        4.92        2.69      1.24 o 
  -5   3   2     1576.23     1552.18     16.48 o 
  -4   3   2     1291.13     1325.81     12.89 o 
  -3   3   2      952.96     1006.56      9.77 o 
  -2   3   2     1746.00     1625.11     14.64 o 
  -1   3   2     2028.36     2069.11     20.10 o 
   0   3   2      947.27      950.50      7.39 o 
   1   3   2     2291.02     2281.30     17.05 o 
   2   3   2     4838.43     4869.19    179.43 o 
   3   3   2      330.19      309.32      6.86 o 
   4   3   2      184.37      171.47      2.66 o 
   5   3   2      534.29      529.56      8.90 o 
   6   3   2      106.59      100.60      1.89 o 
   7   3   2      438.73      443.20      6.00 o 
  -6   4   2      166.84      168.42      4.19 o 
  -5   4   2      501.99      483.71      4.50 o 
  -4   4   2      624.42      611.68      6.16 o 
  -3   4   2     1375.70     1366.01     12.35 o 
  -2   4   2      286.39      286.22      2.82 o 
  -1   4   2     1376.35     1389.06     12.44 o 
   0   4   2     5245.82     5163.64     41.66 o 
   1   4   2     1927.16     1969.70     18.65 o 
   2   4   2     1007.11     1010.12     20.21 o 
   3   4   2     2094.45     2003.58     23.43 o 
   4   4   2      420.16      446.53      5.33 o 
   5   4   2     1068.26     1038.54     13.38 o 
   6   4   2      595.66      588.85     10.10 o 
   7   4   2      225.47      239.15      4.07 o 
  -6   5   2      172.97      159.73      3.79 o 
  -5   5   2      444.13      456.03      4.99 o 
  -4   5   2      863.95      850.89      8.11 o 
  -3   5   2       99.30       95.32      1.14 o 
  -2   5   2      342.83      324.32      2.99 o 
  -1   5   2     2814.99     2969.51     24.29 o 
   0   5   2       18.96       25.83      0.45 o 
   1   5   2     1220.70     1280.18     10.27 o 
   2   5   2     1220.40     1137.16     10.21 o 
   3   5   2       48.46       50.94      0.86 o 
   4   5   2      250.10      209.93      3.42 o 
   5   5   2      294.65      311.69      4.27 o 
   6   5   2      213.93      216.64      5.03 o 
   7   5   2       40.82       38.47      2.37 o 
  -6   6   2       37.15       33.20      2.32 o 
  -5   6   2       75.21       71.84      1.99 o 
  -4   6   2      516.37      538.17      7.68 o 
  -3   6   2     2335.62     2342.05     21.62 o 
  -2   6   2     1289.05     1186.53     21.78 o 
  -1   6   2     1314.83     1420.57     14.99 o 
   0   6   2       97.34      115.52      1.22 o 
   1   6   2      116.17      108.03      1.58 o 
   2   6   2      420.44      430.85      3.94 o 
   3   6   2     1801.57     1783.06     16.01 o 
   4   6   2     2305.49     2186.72     47.81 o 
   5   6   2        2.98        4.90      0.87 o 
   6   6   2       70.86       73.14      1.80 o 
  -6   7   2       65.12       62.86      4.03 o 
  -5   7   2      176.33      166.50      3.31 o 
  -4   7   2      190.18      186.58      3.39 o 
  -3   7   2        1.73        2.45      1.05 o 
  -2   7   2      398.60      405.54      5.11 o 
  -1   7   2     2505.25     2491.97     26.28 o 
   0   7   2     1624.45     1627.48     15.47 o 
   1   7   2      234.50      253.70      2.94 o 
   2   7   2        0.38        0.79      0.57 o 
   3   7   2        7.40        8.28      0.60 o 
   4   7   2      122.85      146.64      2.73 o 
   5   7   2     1326.65     1249.94     15.86 o 
   6   7   2      964.79      977.70     18.64 o 
  -5   8   2      331.62      330.09      5.34 o 
  -4   8   2      611.47      594.74      8.58 o 
  -3   8   2       11.32       11.47      1.21 o 
  -2   8   2       72.63       72.23      2.03 o 
  -1   8   2        2.97        2.45      0.65 o 
   0   8   2     1116.71     1137.06     10.86 o 
   1   8   2     2871.49     2827.20     29.19 o 
   2   8   2      152.97      170.58      2.43 o 
   3   8   2       72.05       62.41      3.25 o 
   4   8   2        1.05        3.80      1.00 o 
   5   8   2       27.93       31.39      1.74 o 
   6   8   2      396.02      399.29      8.41 o 
  -5   9   2        9.11        8.36      1.71 o 
  -4   9   2      124.97      121.40      2.77 o 
  -3   9   2      903.51      909.14     12.71 o 
  -2   9   2      394.83      393.94      5.93 o 
  -1   9   2      291.61      286.59      3.32 o 
   0   9   2      702.85      709.29      6.89 o 
   1   9   2      343.07      340.95      4.39 o 
   2   9   2     1104.52     1069.18     12.86 o 
   3   9   2      916.50      889.21     13.43 o 
   4   9   2      244.83      252.80      4.37 o 
   5   9   2      139.65      130.05      4.91 o 
  -4  10   2      103.43      103.15      2.89 o 
  -3  10   2       87.59       86.13      2.53 o 
  -2  10   2      715.22      719.75      8.52 o 
  -1  10   2      126.98      124.19      2.65 o 
   0  10   2     1071.56     1085.56     11.29 o 
   1  10   2      332.11      335.02      4.37 o 
   2  10   2      354.80      367.08      6.04 o 
   3  10   2       39.18       32.09      1.82 o 
   4  10   2      642.01      618.64      9.62 o 
   5  10   2      230.47      220.61      4.08 o 
  -3  11   2      646.76      656.12      8.01 o 
  -2  11   2       57.75       58.48      1.84 o 
  -1  11   2        1.13        1.05      1.04 o 
   0  11   2      389.86      392.67      5.97 o 
   1  11   2      460.58      450.49      7.37 o 
   2  11   2      251.96      252.68      4.53 o 
   3  11   2      552.90      530.06      8.43 o 
   4  11   2      179.46      169.34      3.47 o 
  -2  12   2      993.96     1000.03     14.08 o 
  -1  12   2      160.49      165.49      3.39 o 
   0  12   2      309.42      301.75      4.91 o 
   1  12   2        8.75        2.98      1.99 o 
   2  12   2        1.31        1.87      1.87 o 
   3  12   2       77.43       78.49      2.51 o 
  -1  13   2       46.61       45.68      2.41 o 
   0  13   2      731.55      733.73     14.89 o 
   1  13   2      862.32      863.75     17.31 o 
   0 -13   3      325.11      305.49      7.39 o 
  -2 -12   3      782.52      770.78     15.55 o 
  -1 -12   3       39.72       41.33      1.88 o 
   0 -12   3       14.73       14.84      1.42 o 
   1 -12   3      318.45      320.29      4.42 o 
   2 -12   3      147.43      149.33      2.82 o 
  -3 -11   3       22.33       23.27      2.32 o 
  -2 -11   3      447.14      448.35     18.03 o 
  -1 -11   3      597.21      602.18     10.78 o 
   0 -11   3      539.34      546.37      6.91 o 
   1 -11   3       59.52       59.16      1.83 o 
   2 -11   3       40.61       40.02      2.27 o 
   3 -11   3       13.58       12.62      1.37 o 
  -4 -10   3      239.28      234.69      5.85 o 
  -3 -10   3       67.72       64.41      3.09 o 
  -2 -10   3        6.42        6.72      1.28 o 
  -1 -10   3        7.79       10.73      1.57 o 
   0 -10   3      182.99      175.21      2.69 o 
   1 -10   3     1611.95     1580.94     18.09 o 
   2 -10   3      161.79      165.76      3.38 o 
   3 -10   3       22.76       21.07      1.30 o 
   4 -10   3       42.14       38.89      1.68 o 
  -5  -9   3       23.41       26.20      1.96 o 
  -4  -9   3      726.18      723.64     17.48 o 
  -3  -9   3      922.11      946.08     11.47 o 
  -2  -9   3      642.73      643.61      7.96 o 
  -1  -9   3      393.18      405.17      4.58 o 
   0  -9   3      448.80      443.39      5.46 o 
   1  -9   3        1.18        0.63      0.77 o 
   2  -9   3      534.83      526.21      5.79 o 
   3  -9   3     1064.77     1062.41     12.34 o 
   4  -9   3      340.06      337.55      5.77 o 
   5  -9   3       13.39       11.06      1.90 o 
  -5  -8   3       12.03        8.91      3.86 o 
  -4  -8   3      147.00      144.68      3.21 o 
  -3  -8   3       28.77       30.04      1.51 o 
  -2  -8   3     2388.86     2402.62     25.30 o 
  -1  -8   3     1301.89     1337.75     13.83 o 
   0  -8   3       19.29       20.17      0.99 o 
   1  -8   3      979.27      993.50     10.43 o 
   2  -8   3      284.19      285.05      3.63 o 
   3  -8   3        6.58        4.94      0.77 o 
   4  -8   3      569.64      568.05      6.25 o 
   5  -8   3      375.36      376.52      5.37 o 
  -6  -7   3      107.69      105.62      3.18 o 
  -5  -7   3      236.69      250.85      4.77 o 
  -4  -7   3      440.65      449.41      6.22 o 
  -3  -7   3     1731.12     1708.85     18.13 o 
  -2  -7   3      104.89       93.71      1.55 o 
  -1  -7   3        8.76       12.86      0.81 o 
   0  -7   3     1612.55     1590.59     16.29 o 
   1  -7   3      606.65      612.02      6.77 o 
   2  -7   3      501.18      519.20      5.15 o 
   3  -7   3      541.00      536.98      5.36 o 
   4  -7   3      245.56      239.52      2.72 o 
   5  -7   3       84.09       90.87      2.73 o 
   6  -7   3      238.15      233.36      5.85 o 
  -6  -6   3      111.05      115.23      3.28 o 
  -5  -6   3       66.21       69.43      2.46 o 
  -4  -6   3      145.74      151.64      2.23 o 
  -3  -6   3       46.27       49.61      1.29 o 
  -2  -6   3     2043.70     2086.13     22.04 o 
  -1  -6   3     1726.47     1644.49     15.18 o 
   0  -6   3     1824.99     1814.69     15.66 o 
   1  -6   3        8.68        9.98      0.53 o 
   2  -6   3      308.65      314.89      3.02 o 
   3  -6   3      268.67      279.52      2.77 o 
   4  -6   3      124.06      125.11      1.75 o 
   5  -6   3     1693.36     1691.43     21.63 o 
   6  -6   3      126.31      119.62      6.07 o 
  -6  -5   3     1196.14     1228.20     20.95 o 
  -5  -5   3      643.18      633.90      8.52 o 
  -4  -5   3       71.63       68.18      1.48 o 
  -3  -5   3       62.07       60.17      1.59 o 
  -2  -5   3      233.09      225.06      2.39 o 
  -1  -5   3     1733.81     1808.04     15.70 o 
   0  -5   3     2573.37     2507.93     21.78 o 
   1  -5   3     1038.82      985.46      9.31 o 
   2  -5   3     1004.98     1040.01      9.22 o 
   3  -5   3       19.44       20.37      0.81 o 
   4  -5   3      529.87      534.23      5.06 o 
   5  -5   3        7.11        7.47      1.25 o 
   6  -5   3      387.75      395.30      5.66 o 
  -6  -4   3       82.34       83.67      3.97 o 
  -5  -4   3      236.76      238.90      3.74 o 
  -4  -4   3     1350.91     1370.99     14.56 o 
  -3  -4   3     1775.18     1761.40     16.99 o 
  -2  -4   3      504.85      545.61      5.94 o 
  -1  -4   3        6.31        2.60      0.40 o 
   0  -4   3        2.96        1.05      0.31 o 
   1  -4   3        9.13       15.13      0.54 o 
   2  -4   3     6870.67     7079.97     58.67 o 
   3  -4   3     1150.67     1115.27     10.18 o 
   4  -4   3       51.22       48.94      0.98 o 
   5  -4   3       11.45       10.11      0.79 o 
   6  -4   3       32.87       31.90      1.59 o 
   7  -4   3       17.86       20.38      1.50 o 
  -6  -3   3      125.89      119.25      3.01 o 
  -5  -3   3      234.14      232.57      3.63 o 
  -4  -3   3        9.89        9.80      0.89 o 
  -3  -3   3      632.91      638.26      6.30 o 
  -2  -3   3     2035.85     1942.68     17.10 o 
  -1  -3   3     1783.64     1750.35     14.24 o 
   0  -3   3     1462.40     1508.38     13.08 o 
   1  -3   3      516.02      524.42      4.21 o 
   2  -3   3      623.93      653.54      5.04 o 
   3  -3   3      210.26      213.90      2.15 o 
   4  -3   3     1188.65     1197.44     11.74 o 
   5  -3   3      659.58      667.17      7.06 o 
   6  -3   3       85.65       81.80      1.75 o 
   7  -3   3      117.23      116.15      2.57 o 
  -7  -2   3      745.58      777.02     12.24 o 
  -6  -2   3      480.69      451.95      7.44 o 
  -5  -2   3      184.77      196.59      2.58 o 
  -4  -2   3     1655.11     1585.94     16.74 o 
  -3  -2   3      405.47      394.08      4.38 o 
  -2  -2   3       47.67       62.70      0.86 o 
  -1  -2   3     5525.93     5525.84     42.30 o 
   0  -2   3     6245.73     6223.07     60.49 o 
   1  -2   3     1301.78     1287.63      8.89 o 
   2  -2   3     2034.08     2107.18     17.46 o 
   3  -2   3      651.34      648.79      4.95 o 
   4  -2   3        3.50        2.43      0.41 o 
   5  -2   3      462.66      464.06      4.99 o 
   6  -2   3      898.53      909.43     10.40 o 
   7  -2   3       62.37       58.00      1.91 o 
  -7  -1   3      532.77      572.50     11.69 o 
  -6  -1   3       73.77       67.78      2.48 o 
  -5  -1   3      212.00      225.05      2.61 o 
  -4  -1   3      154.08      146.50      1.84 o 
  -3  -1   3      121.64      107.27      1.38 o 
  -2  -1   3     4707.25     4793.55     40.19 o 
  -1  -1   3      795.04      786.87      6.28 o 
   0  -1   3      254.67      271.51      1.83 o 
   1  -1   3       58.05       84.33      0.64 o 
   2  -1   3     1751.56     1760.27     13.35 o 
   3  -1   3     1733.65     1783.26     14.13 o 
   4  -1   3      972.06      945.94      9.25 o 
   5  -1   3      257.60      250.37      2.88 o 
   6  -1   3      276.74      277.66      3.53 o 
   7  -1   3      367.97      386.74      4.84 o 
  -7   0   3      211.96      219.25      5.73 o 
  -6   0   3     1557.17     1540.02     19.78 o 
  -5   0   3      404.96      428.06      4.48 o 
  -4   0   3       21.65       22.57      0.93 o 
  -3   0   3     1008.03     1105.10     10.70 o 
  -2   0   3       98.44      128.58      1.35 o 
  -1   0   3     3431.76     3419.06     26.84 o 
   0   0   3     4385.40     4328.69     28.71 o 
   1   0   3     1925.72     1934.68     12.53 o 
   2   0   3        5.04        4.57      0.25 o 
   3   0   3       22.08       15.88      0.46 o 
   4   0   3      152.64      169.60      1.87 o 
   5   0   3      114.27      112.49      2.61 o 
   6   0   3      747.05      746.25      8.57 o 
   7   0   3      284.26      283.65      4.06 o 
  -7   1   3        0.44        0.91      1.82 o 
  -6   1   3       96.29       91.19      2.29 o 
  -5   1   3      682.38      692.36      6.94 o 
  -4   1   3     2619.96     2555.03     24.67 o 
  -3   1   3     2081.31     2111.75     18.98 o 
  -2   1   3      115.94      126.43      1.34 o 
  -1   1   3      171.19      186.68      1.75 o 
   0   1   3     1089.13     1169.91     10.59 o 
   2   1   3     7623.07     7331.56    132.81 o 
   3   1   3      908.04      871.56     14.98 o 
   4   1   3      121.71      133.00      1.66 o 
   5   1   3      349.48      365.25      4.76 o 
   6   1   3       23.11       23.11      1.12 o 
   7   1   3      361.54      369.15      6.44 o 
  -7   2   3        4.93        4.90      1.85 o 
  -6   2   3       13.00       14.48      1.34 o 
  -5   2   3       30.69       28.62      1.29 o 
  -4   2   3       15.83       14.84      0.73 o 
  -3   2   3     1495.98     1473.78     14.19 o 
  -2   2   3     2382.25     2408.40     21.71 o 
  -1   2   3       37.83       36.33      0.62 o 
   0   2   3       29.75       40.15      0.42 o 
   1   2   3        0.68        0.84      0.24 o 
   2   2   3      551.85      645.61     16.76 o 
   3   2   3     4447.61     4644.11    119.66 o 
   4   2   3     2309.96     2281.57     44.03 o 
   5   2   3       17.66       19.26      1.00 o 
   6   2   3      138.35      129.83      2.08 o 
   7   2   3       80.84       81.20      1.76 o 
  -6   3   3      507.96      514.70     10.70 o 
  -5   3   3      425.20      433.27      4.99 o 
  -4   3   3      124.08      124.38      1.82 o 
  -3   3   3      743.20      752.71      7.38 o 
  -2   3   3      642.14      663.65      6.50 o 
  -1   3   3     2716.27     2723.45     24.50 o 
   0   3   3     3337.09     3387.40     26.13 o 
   1   3   3      483.98      535.87      4.99 o 
   2   3   3      182.13      176.87      3.36 o 
   3   3   3      429.17      427.97     11.61 o 
   4   3   3      126.67      119.96      1.80 o 
   5   3   3      690.52      699.92     16.86 o 
   6   3   3      622.86      623.53     15.34 o 
   7   3   3       12.61       11.12      1.40 o 
  -6   4   3      249.45      238.84      4.74 o 
  -5   4   3      718.44      721.44      7.98 o 
  -4   4   3      183.24      174.71      2.33 o 
  -3   4   3     1017.05     1029.36     10.04 o 
  -2   4   3     3373.96     3414.93     33.15 o 
  -1   4   3       24.78       14.11      0.45 o 
   0   4   3      135.66      113.69      1.08 o 
   1   4   3     4781.15     4825.35     61.37 o 
   2   4   3     1181.30     1151.51     17.78 o 
   3   4   3     1969.27     1991.11     29.38 o 
   4   4   3     1085.47     1049.93     15.01 o 
   5   4   3      286.18      275.53      5.55 o 
   6   4   3      120.65      116.35      3.46 o 
   7   4   3      659.64      675.40     20.29 o 
  -6   5   3      559.87      535.99     14.67 o 
  -5   5   3       50.49       46.59      1.69 o 
  -4   5   3      231.29      221.58      2.82 o 
  -3   5   3      349.69      337.18      3.30 o 
  -2   5   3      759.67      783.43      7.69 o 
  -1   5   3      532.41      523.86      5.17 o 
   0   5   3      860.38      828.08      7.50 o 
   1   5   3       52.20       52.87      0.90 o 
   2   5   3      479.52      472.02      5.82 o 
   3   5   3      557.62      538.94      7.02 o 
   4   5   3      683.71      663.20     10.60 o 
   5   5   3      171.98      188.31      3.55 o 
   6   5   3      416.23      404.39      8.90 o 
   7   5   3      227.06      214.85      7.83 o 
  -6   6   3       19.77       19.92      2.98 o 
  -5   6   3     1560.87     1601.23     17.83 o 
  -4   6   3     1442.52     1426.48     15.85 o 
  -3   6   3       54.65       59.04      1.34 o 
  -2   6   3        2.04        2.90      0.46 o 
  -1   6   3      124.58      128.03      1.43 o 
   0   6   3     1098.89     1121.82      9.76 o 
   1   6   3     2353.85     2282.73     28.03 o 
   2   6   3     1547.25     1524.42     14.95 o 
   3   6   3       47.98       53.47      0.83 o 
   4   6   3      159.78      169.81      6.51 o 
   5   6   3      246.15      220.44      3.81 o 
   6   6   3       29.63       31.47      1.35 o 
  -5   7   3      160.89      154.62      3.47 o 
  -4   7   3       24.93       21.18      1.21 o 
  -3   7   3     3072.14     3063.78     33.87 o 
  -2   7   3     1131.03     1135.30     11.48 o 
  -1   7   3       25.83       25.61      1.13 o 
   0   7   3        9.84        7.85      0.44 o 
   1   7   3      138.73      132.40      1.87 o 
   2   7   3     1537.97     1543.60     21.35 o 
   3   7   3     1954.56     1850.67     23.88 o 
   4   7   3     1075.84     1059.85     22.06 o 
   5   7   3      204.36      192.70      3.44 o 
   6   7   3       10.46        9.34      1.25 o 
  -5   8   3       24.33       29.56      2.01 o 
  -4   8   3       12.35        8.99      1.43 o 
  -3   8   3       43.49       38.81      1.82 o 
  -2   8   3     1020.66     1006.68     13.80 o 
  -1   8   3     2635.10     2630.79     31.05 o 
   0   8   3      212.23      221.68      2.37 o 
   1   8   3      230.35      224.04      2.87 o 
   2   8   3      599.15      560.44      6.15 o 
   3   8   3      275.15      236.92      3.41 o 
   4   8   3      407.64      415.13     11.97 o 
   5   8   3     1128.13     1160.94     27.96 o 
   6   8   3       19.19       13.02      1.40 o 
  -4   9   3      157.99      158.61      3.47 o 
  -3   9   3      196.42      198.79      3.67 o 
  -2   9   3      429.33      429.97      6.36 o 
  -1   9   3       12.52       12.06      0.81 o 
   0   9   3      534.03      544.37      5.84 o 
   1   9   3     2376.11     2405.47     24.22 o 
   2   9   3      103.16      108.10      2.01 o 
   3   9   3      172.07      161.96      2.64 o 
   4   9   3      319.93      316.07     10.81 o 
   5   9   3        0.53        0.58      1.16 o 
  -4  10   3      720.31      725.67     10.53 o 
  -3  10   3      137.54      137.43      3.04 o 
  -2  10   3       66.65       64.46      1.72 o 
  -1  10   3     1660.34     1673.75     19.06 o 
   0  10   3       42.87       44.87      1.28 o 
   1  10   3        0.42        0.23      0.87 o 
   2  10   3      372.67      388.62      6.33 o 
   3  10   3      710.68      678.25     11.52 o 
   4  10   3      163.37      161.43      5.13 o 
   5  10   3      196.83      210.96      8.27 o 
  -3  11   3       33.13       29.50      1.77 o 
  -2  11   3      479.18      494.06      6.19 o 
  -1  11   3      375.24      368.23      5.69 o 
   0  11   3      112.58      110.22      2.57 o 
   1  11   3      886.72      893.26     15.44 o 
   2  11   3      207.84      204.34      3.84 o 
   3  11   3      203.09      198.15      3.84 o 
   4  11   3      325.15      320.97      8.00 o 
  -2  12   3      191.80      189.56      3.82 o 
  -1  12   3        5.40        4.31      1.55 o 
   0  12   3       62.12       60.55      3.31 o 
   1  12   3       10.09        7.17      1.99 o 
   2  12   3      352.82      355.13      7.78 o 
   3  12   3     1018.37     1058.11     16.19 o 
   0  13   3       50.38       46.87      3.09 o 
   1  13   3       10.87       10.26      2.32 o 
  -2 -12   4      335.25      322.36      7.61 o 
  -1 -12   4      151.57      150.49      2.79 o 
   0 -12   4      139.45      138.85      5.02 o 
   1 -12   4      404.67      409.42      6.92 o 
   2 -12   4      581.42      594.63      7.43 o 
  -3 -11   4      548.36      566.43     11.91 o 
  -2 -11   4      613.23      618.04     14.56 o 
  -1 -11   4       25.17       25.74      1.86 o 
   0 -11   4      101.58       99.32      2.38 o 
   1 -11   4       98.61       97.41      2.27 o 
   2 -11   4       93.34       97.78      2.24 o 
   3 -11   4     1074.96     1068.30     12.51 o 
  -4 -10   4       17.94       18.42      2.32 o 
  -3 -10   4       86.36       81.61      3.53 o 
  -2 -10   4       29.61       31.43      1.85 o 
  -1 -10   4     1748.29     1759.54     23.51 o 
   0 -10   4      414.55      413.00      5.22 o 
   1 -10   4       96.13       90.75      2.08 o 
   2 -10   4       20.61       20.63      1.26 o 
   3 -10   4       18.80       15.97      1.71 o 
   4 -10   4      120.38      122.01      2.62 o 
  -5  -9   4      658.50      664.25     13.79 o 
  -4  -9   4      436.44      434.19      9.37 o 
  -3  -9   4       75.12       77.98      2.16 o 
  -2  -9   4      404.99      417.37      7.94 o 
  -1  -9   4       17.26       17.90      1.07 o 
   0  -9   4      930.06      906.14     10.60 o 
   1  -9   4     1225.45     1191.84     12.54 o 
   2  -9   4      685.73      697.99      9.03 o 
   3  -9   4        6.38        7.59      1.03 o 
   4  -9   4       83.35       79.00      1.85 o 
   5  -9   4        1.20        1.76      1.85 o 
  -5  -8   4       35.21       39.04      3.09 o 
  -4  -8   4      587.49      608.41      9.75 o 
  -3  -8   4     1637.29     1636.06     21.94 o 
  -2  -8   4       16.53       17.47      1.47 o 
  -1  -8   4      645.79      674.53      7.23 o 
   0  -8   4      474.88      474.35      5.19 o 
   1  -8   4       30.02       28.41      1.17 o 
   2  -8   4     1098.17     1094.12     11.52 o 
   3  -8   4      762.15      746.14      7.36 o 
   4  -8   4      284.65      285.11      3.49 o 
   5  -8   4      100.12       98.23      2.43 o 
  -5  -7   4     1080.12     1122.86     17.33 o 
  -4  -7   4      221.58      213.24      4.16 o 
  -3  -7   4      660.26      679.79      8.39 o 
  -2  -7   4      587.59      587.37      6.50 o 
  -1  -7   4      678.67      662.32      6.46 o 
   0  -7   4      788.87      822.16      8.60 o 
   1  -7   4      379.24      385.10      3.90 o 
   2  -7   4       96.79       94.69      1.37 o 
   3  -7   4      116.33      116.31      1.65 o 
   4  -7   4      408.83      412.94      4.28 o 
   5  -7   4      457.40      435.79      5.90 o 
   6  -7   4       12.85       11.78      1.79 o 
  -6  -6   4      242.38      256.39      5.14 o 
  -5  -6   4       29.31       31.02      2.25 o 
  -4  -6   4      238.18      247.28      3.59 o 
  -3  -6   4     3722.57     3675.65     39.04 o 
  -2  -6   4      448.21      443.51      4.98 o 
  -1  -6   4       66.99       72.70      1.30 o 
   0  -6   4      201.89      187.74      1.94 o 
   1  -6   4      538.29      534.37      5.19 o 
   2  -6   4      456.65      450.86      4.18 o 
   3  -6   4     2258.91     2270.66     20.07 o 
   4  -6   4      371.06      360.45      3.74 o 
   5  -6   4      124.03      128.08      2.22 o 
   6  -6   4      111.65      119.95      2.68 o 
  -6  -5   4       51.09       39.38      2.67 o 
  -5  -5   4       26.99       32.92      2.38 o 
  -4  -5   4     1187.91     1199.24     12.85 o 
  -3  -5   4       17.80       15.46      0.84 o 
  -2  -5   4     3013.77     2997.09     31.80 o 
  -1  -5   4     2611.59     2607.37     22.57 o 
   0  -5   4      176.58      176.62      1.67 o 
   1  -5   4      344.58      368.69      3.67 o 
   2  -5   4       13.05       10.53      0.73 o 
   3  -5   4      294.18      298.36      2.91 o 
   4  -5   4      914.92      923.11      8.31 o 
   5  -5   4      909.39      911.74      9.60 o 
   6  -5   4      119.65      120.39      2.61 o 
  -6  -4   4      962.75      993.85     15.47 o 
  -5  -4   4      788.86      766.47     16.38 o 
  -4  -4   4      464.01      483.37      5.49 o 
  -3  -4   4      163.90      172.77      2.30 o 
  -2  -4   4       88.53      107.89      1.53 o 
  -1  -4   4       84.96       69.19      0.90 o 
   0  -4   4     3916.98     3763.56     32.50 o 
   1  -4   4    11019.29    10494.47    737.53 o 
   2  -4   4     2858.55     3192.75     28.47 o 
   3  -4   4       27.91       39.04      0.77 o 
   4  -4   4        4.61        6.19      0.63 o 
   5  -4   4      356.79      360.15      4.06 o 
   6  -4   4      952.22      974.13     12.66 o 
  -6  -3   4       77.05       78.31      2.75 o 
  -5  -3   4      355.70      365.80      8.00 o 
  -4  -3   4     1243.89     1280.95     13.65 o 
  -3  -3   4     1136.98     1129.08     12.04 o 
  -2  -3   4      396.08      394.47      4.39 o 
  -1  -3   4      927.29      955.08      7.78 o 
   0  -3   4      123.68      121.40      1.38 o 
   1  -3   4       70.98       97.20      1.38 o 
   2  -3   4     4225.25     4321.93     38.37 o 
   3  -3   4     1339.66     1330.03     11.12 o 
   4  -3   4      166.25      167.43      1.95 o 
   5  -3   4       35.01       36.76      1.27 o 
   6  -3   4      274.69      271.84      3.58 o 
   7  -3   4      324.50      329.02      4.91 o 
  -6  -2   4      182.70      179.04      3.81 o 
  -5  -2   4      467.67      439.78      5.08 o 
  -4  -2   4        8.01        8.24      2.05 o 
  -3  -2   4     1788.05     1773.63     18.75 o 
  -2  -2   4     5413.84     5482.06     48.16 o 
  -1  -2   4      693.70      666.20      5.95 o 
   0  -2   4     1619.86     1628.71     12.01 o 
   1  -2   4      537.39      522.19      3.61 o 
   2  -2   4       21.53       24.18      0.46 o 
   3  -2   4      816.11      836.99      6.92 o 
   4  -2   4     1809.03     1822.73     15.82 o 
   5  -2   4      671.41      670.15      7.71 o 
   6  -2   4       55.75       57.63      1.44 o 
   7  -2   4      603.58      599.90      9.04 o 
  -6  -1   4      140.64      153.71      5.73 o 
  -5  -1   4      557.06      528.03      5.44 o 
  -4  -1   4      502.64      515.75      5.22 o 
  -3  -1   4     1427.01     1399.02     13.52 o 
  -2  -1   4       24.63       27.04      0.94 o 
  -1  -1   4     2134.75     2080.63     17.27 o 
   0  -1   4     3569.46     3673.59     25.13 o 
   1  -1   4     1254.99     1320.87      8.81 o 
   2  -1   4     2294.12     2228.71     16.29 o 
   3  -1   4      512.97      488.97      4.97 o 
   4  -1   4        7.25        4.91      0.46 o 
   5  -1   4      276.82      270.71      4.27 o 
   6  -1   4     1892.23     1916.06     21.37 o 
   7  -1   4        9.97       12.17      1.04 o 
  -6   0   4       62.83       54.11      3.23 o 
  -5   0   4      321.19      327.01      3.91 o 
  -4   0   4      104.00      115.02      1.61 o 
  -3   0   4      839.19      853.25      7.72 o 
  -2   0   4     1214.59     1091.95      9.78 o 
  -1   0   4     2667.77     2691.17     23.75 o 
   0   0   4      213.83      235.11      1.77 o 
   1   0   4     1309.61     1264.45      8.52 o 
   2   0   4      171.94      178.42      1.42 o 
   3   0   4       19.13       21.77      0.54 o 
   4   0   4     1721.65     1761.06     21.05 o 
   5   0   4     1476.68     1479.85     19.20 o 
   6   0   4      130.41      131.16      2.24 o 
   7   0   4       29.27       30.51      1.41 o 
  -6   1   4      747.48      767.49     12.11 o 
  -5   1   4     1195.66     1144.14     12.27 o 
  -4   1   4       77.38       62.79      1.26 o 
  -3   1   4      360.14      352.85      3.68 o 
  -2   1   4      781.88      874.31      7.87 o 
  -1   1   4     3738.81     3577.94     34.61 o 
   0   1   4     9272.43     9196.54    100.46 o 
   1   1   4     1807.56     1848.63     12.46 o 
   2   1   4       82.11       97.61      1.06 o 
   3   1   4     1378.35     1423.98     32.16 o 
   4   1   4      124.91      127.38      2.37 o 
   5   1   4      316.51      314.87      6.73 o 
   6   1   4     1296.34     1311.93     22.85 o 
   7   1   4      170.16      175.69      2.71 o 
  -6   2   4       35.07       26.66      1.91 o 
  -5   2   4      322.21      334.57      4.00 o 
  -4   2   4     2480.57     2353.08     22.70 o 
  -3   2   4       89.04       95.93      1.38 o 
  -2   2   4       27.63       25.10      0.71 o 
  -1   2   4      414.07      432.62      3.97 o 
   0   2   4      177.73      181.85      1.48 o 
   1   2   4     4812.69     4758.63     37.18 o 
   2   2   4     5536.52     5426.82     58.35 o 
   3   2   4      519.00      517.68     13.68 o 
   4   2   4        9.90        8.82      1.22 o 
   5   2   4       26.91       22.43      1.60 o 
   6   2   4      157.65      155.16      3.67 o 
   7   2   4      404.02      398.52      9.32 o 
  -6   3   4       94.68       88.67      3.64 o 
  -5   3   4       17.01       19.16      1.13 o 
  -4   3   4      171.09      190.28      2.48 o 
  -3   3   4     1500.91     1469.67     14.20 o 
  -2   3   4     1970.37     1919.81     18.57 o 
  -1   3   4      707.22      763.50      6.87 o 
   0   3   4      479.30      579.29      4.77 o 
   1   3   4     1257.98     1341.77     10.29 o 
   2   3   4      135.05      152.59      2.15 o 
   3   3   4     1232.65     1192.18     30.66 o 
   4   3   4      837.21      821.18     21.51 o 
   5   3   4      163.88      183.04      5.96 o 
   6   3   4       29.02       27.59      1.98 o 
   7   3   4        0.83       -0.01      1.16 o 
  -6   4   4      151.88      144.35      4.41 o 
  -5   4   4       93.62       94.62      2.44 o 
  -4   4   4     1668.97     1685.63     19.86 o 
  -3   4   4      130.44      116.63      1.60 o 
  -2   4   4     1023.16     1062.31     10.31 o 
  -1   4   4     1523.86     1382.78     12.52 o 
   0   4   4     5268.60     5540.02     53.94 o 
   1   4   4     1321.44     1238.11     10.76 o 
   2   4   4     1091.23     1123.61     12.98 o 
   3   4   4      476.01      461.81      5.54 o 
   4   4   4      224.18      229.12      2.86 o 
   5   4   4     1961.03     1837.40     89.94 o 
   6   4   4      252.02      265.15     11.58 o 
   7   4   4       63.45       59.87      2.70 o 
  -6   5   4      160.38      150.30      3.75 o 
  -5   5   4      151.73      140.02      2.64 o 
  -4   5   4      868.21      845.66     11.78 o 
  -3   5   4       21.68       25.76      1.36 o 
  -2   5   4     1168.19     1146.51     11.12 o 
  -1   5   4      295.02      292.92      2.82 o 
   0   5   4      725.02      748.35      7.98 o 
   1   5   4     1663.45     1667.19     14.51 o 
   2   5   4      914.49      950.96     11.28 o 
   3   5   4      588.38      613.76      7.92 o 
   4   5   4      790.98      777.27     16.89 o 
   5   5   4      418.35      373.69     17.54 o 
   6   5   4      160.61      136.67      6.95 o 
  -6   6   4      412.15      409.52     16.98 o 
  -5   6   4        2.17        1.06      1.12 o 
  -4   6   4       21.03       16.78      1.36 o 
  -3   6   4      930.58      910.75     12.56 o 
  -2   6   4      156.54      162.85      1.97 o 
  -1   6   4     1185.83     1192.53     11.56 o 
   0   6   4     2201.78     2171.10     22.79 o 
   1   6   4       48.41       46.16      0.76 o 
   2   6   4     1306.71     1273.24     11.02 o 
   3   6   4       67.80       84.19      1.09 o 
   4   6   4      310.30      284.41     12.68 o 
   5   6   4      195.02      200.99      3.39 o 
   6   6   4      668.14      661.33     31.43 o 
  -5   7   4      447.19      458.13      5.69 o 
  -4   7   4      552.90      555.32      7.11 o 
  -3   7   4      351.35      352.04      4.41 o 
  -2   7   4      134.11      128.24      1.85 o 
  -1   7   4      164.96      163.33      1.93 o 
   0   7   4      363.88      346.80      3.10 o 
   1   7   4     2131.80     2133.24     20.82 o 
   2   7   4     3966.73     3847.45     33.42 o 
   3   7   4       12.07       16.64      0.97 o 
   4   7   4       65.52       67.36      1.63 o 
   5   7   4       32.73       34.70      1.48 o 
   6   7   4      107.55       97.83      2.46 o 
  -5   8   4       29.23       26.14      1.79 o 
  -4   8   4      558.75      555.79      8.19 o 
  -3   8   4      899.28      880.55     10.04 o 
  -2   8   4      285.98      291.28      3.76 o 
  -1   8   4       34.74       36.51      1.14 o 
   0   8   4      200.81      207.11      2.27 o 
   1   8   4      689.05      691.81      6.90 o 
   2   8   4      241.75      232.83      3.38 o 
   3   8   4     1131.32     1186.04     15.31 o 
   4   8   4     1052.04      992.10     24.21 o 
   5   8   4        5.59        3.75      1.05 o 
   6   8   4        6.54        5.91      1.25 o 
  -4   9   4      126.18      127.49      3.12 o 
  -3   9   4        7.78        6.44      1.36 o 
  -2   9   4      843.87      820.25     11.46 o 
  -1   9   4      735.65      761.52      8.05 o 
   0   9   4      766.24      745.88      7.83 o 
   1   9   4      110.16      103.31      1.62 o 
   2   9   4        0.72        0.88      0.83 o 
   3   9   4        1.34        2.01      0.92 o 
   4   9   4      425.58      400.85     10.64 o 
   5   9   4      577.45      559.88     17.31 o 
  -4  10   4       35.84       33.98      2.13 o 
  -3  10   4      381.33      384.75      6.08 o 
  -2  10   4      521.55      513.31      7.60 o 
  -1  10   4      295.64      284.92      5.86 o 
   0  10   4      140.07      146.58      2.42 o 
   1  10   4      816.70      811.75     12.48 o 
   2  10   4      457.49      428.66      6.86 o 
   3  10   4      505.12      512.57     12.96 o 
   4  10   4      206.39      197.89      3.65 o 
  -3  11   4      322.86      315.62      5.26 o 
  -2  11   4      112.93      116.41      2.96 o 
  -1  11   4      317.70      316.95      8.77 o 
   0  11   4      264.80      270.42      4.80 o 
   1  11   4      130.25      130.01      3.01 o 
   2  11   4      929.97      940.51     14.36 o 
   3  11   4      149.74      155.67      3.20 o 
   4  11   4      135.78      132.52      2.94 o 
  -2  12   4       74.00       76.44      2.73 o 
  -1  12   4       50.39       48.81      2.38 o 
   0  12   4      314.78      295.67      6.84 o 
   1  12   4      800.83      816.22     16.32 o 
   2  12   4      150.73      148.53      4.80 o 
   3  12   4      208.14      227.88      4.34 o 
  -1 -12   5      144.83      146.49      2.86 o 
   0 -12   5      366.52      381.10      5.19 o 
   1 -12   5      145.04      150.03      2.88 o 
  -3 -11   5        0.86       -0.77      2.32 o 
  -2 -11   5       74.89       76.86      2.65 o 
  -1 -11   5      182.09      180.21      3.08 o 
   0 -11   5      333.20      339.15      4.59 o 
   1 -11   5      804.65      804.64      9.63 o 
   2 -11   5      513.42      513.22      6.47 o 
   3 -11   5       41.25       40.64      2.10 o 
  -4 -10   5       33.32       31.98      3.20 o 
  -3 -10   5      549.25      543.82     11.36 o 
  -2 -10   5      983.48      988.44     13.84 o 
  -1 -10   5      150.14      150.45      2.70 o 
   0 -10   5      135.04      131.06      2.44 o 
   1 -10   5       42.89       43.33      1.78 o 
   2 -10   5      427.03      423.99      5.42 o 
   3 -10   5      520.01      525.79      5.91 o 
   4 -10   5      270.24      268.95      5.22 o 
  -4  -9   5       41.05       38.16      3.09 o 
  -3  -9   5       12.70       14.74      1.48 o 
  -2  -9   5     1138.19     1161.47     16.06 o 
  -1  -9   5      706.83      689.92      8.27 o 
   0  -9   5     1020.74     1001.02     13.08 o 
   1  -9   5        3.58        4.17      1.05 o 
   2  -9   5       17.69       17.40      1.07 o 
   3  -9   5       26.63       23.45      1.23 o 
   4  -9   5      193.66      202.28      3.20 o 
  -5  -8   5      497.78      510.84     11.03 o 
  -4  -8   5      132.32      136.53      4.30 o 
  -3  -8   5      161.56      169.72      3.42 o 
  -2  -8   5      513.98      524.17      6.65 o 
  -1  -8   5      189.14      190.16      2.85 o 
   0  -8   5      637.57      616.96      7.36 o 
   1  -8   5     1819.91     1790.40     18.66 o 
   2  -8   5      653.69      656.48      6.54 o 
   3  -8   5      112.11      110.79      1.74 o 
   4  -8   5       83.60       83.72      1.80 o 
   5  -8   5       73.69       66.38      2.73 o 
  -5  -7   5      271.96      286.19      6.95 o 
  -4  -7   5      523.57      536.43      9.15 o 
  -3  -7   5      657.50      678.55     11.39 o 
  -2  -7   5      245.10      257.40      3.58 o 
  -1  -7   5      556.63      571.61      6.20 o 
   0  -7   5       16.28       14.21      0.71 o 
   1  -7   5      240.88      236.62      2.82 o 
   2  -7   5      414.24      413.35      4.26 o 
   3  -7   5     1006.80     1005.24      9.76 o 
   4  -7   5      232.68      227.30      2.69 o 
   5  -7   5        4.10        3.34      1.45 o 
  -5  -6   5      956.38      984.81     27.24 o 
  -4  -6   5      249.34      248.87      3.70 o 
  -3  -6   5       10.15       10.71      1.06 o 
  -2  -6   5      780.50      773.86      8.43 o 
  -1  -6   5      772.20      800.58      7.75 o 
   0  -6   5      570.54      554.82      5.44 o 
   1  -6   5     1255.70     1227.60     10.81 o 
   2  -6   5     1724.64     1779.09     15.73 o 
   3  -6   5      921.60      955.45      8.61 o 
   4  -6   5      298.25      304.59      3.31 o 
   5  -6   5      124.79      123.10      2.17 o 
   6  -6   5      161.09      153.95      3.01 o 
  -6  -5   5      100.46      103.67      4.19 o 
  -5  -5   5      157.38      158.70      3.60 o 
  -4  -5   5     1082.45     1098.47     13.25 o 
  -3  -5   5     1065.98     1065.78     11.49 o 
  -2  -5   5      295.07      297.00      3.48 o 
  -1  -5   5       50.08       43.87      0.98 o 
   0  -5   5      314.63      305.64      2.90 o 
   1  -5   5      788.34      807.98      7.20 o 
   2  -5   5      744.35      733.80      6.63 o 
   3  -5   5     2077.27     2108.74     18.63 o 
   4  -5   5      369.30      363.83      3.52 o 
   5  -5   5       14.76       16.49      0.94 o 
   6  -5   5      101.45      102.26      2.13 o 
  -6  -4   5       28.47       34.96      3.53 o 
  -5  -4   5       26.60       24.70      2.26 o 
  -4  -4   5       24.01       17.62      1.12 o 
  -3  -4   5     1415.00     1383.04     14.75 o 
  -2  -4   5     1732.62     1688.70     17.83 o 
  -1  -4   5     2794.15     2832.00     23.56 o 
   0  -4   5       22.76       28.60      0.63 o 
   1  -4   5      193.86      197.76      2.06 o 
   2  -4   5      204.51      192.41      1.95 o 
   3  -4   5      670.40      674.58      6.10 o 
   4  -4   5     1012.33     1011.63      8.55 o 
   5  -4   5      654.70      650.52      7.34 o 
   6  -4   5       66.24       62.32      2.03 o 
  -6  -3   5     1105.25     1127.01     22.39 o 
  -5  -3   5      222.15      233.00      3.78 o 
  -4  -3   5      167.43      153.63      2.28 o 
  -3  -3   5      314.36      321.96      3.79 o 
  -2  -3   5      449.37      476.63      4.82 o 
  -1  -3   5     1711.83     1732.69     14.02 o 
   0  -3   5     2291.15     2174.63     16.86 o 
   1  -3   5      689.53      631.19      6.34 o 
   2  -3   5     1647.70     1730.71     15.45 o 
   3  -3   5       85.87       86.03      1.03 o 
   4  -3   5       45.72       48.35      0.87 o 
   5  -3   5      254.28      251.56      5.80 o 
   6  -3   5      194.32      198.86      2.90 o 
   7  -3   5      934.99      920.48     12.13 o 
  -6  -2   5        4.74       -0.11      2.32 o 
  -5  -2   5     1389.59     1373.30     16.37 o 
  -4  -2   5     1461.10     1522.61     16.19 o 
  -3  -2   5      780.67      790.58      8.57 o 
  -2  -2   5       53.76       39.60      0.94 o 
  -1  -2   5     1894.41     1965.37     15.13 o 
   0  -2   5       48.68       54.25      0.72 o 
   1  -2   5     1587.57     1572.33     11.64 o 
   2  -2   5     2303.62     2254.82     18.21 o 
   3  -2   5      632.42      630.94      4.90 o 
   4  -2   5      372.09      374.40      5.01 o 
   5  -2   5      228.58      216.19      3.21 o 
   6  -2   5       74.81       70.80      1.56 o 
   7  -2   5      125.02      127.41      2.23 o 
  -6  -1   5      271.86      239.65      6.18 o 
  -5  -1   5      317.36      327.33      5.09 o 
  -4  -1   5       14.00        9.08      0.70 o 
  -3  -1   5     1309.17     1265.18     11.37 o 
  -2  -1   5     3669.55     3692.95     30.55 o 
  -1  -1   5      628.39      631.29      8.48 o 
   0  -1   5     1347.07     1359.98      9.98 o 
   1  -1   5     1054.68     1018.64      7.63 o 
   2  -1   5      166.27      179.01      1.43 o 
   3  -1   5     2246.69     2244.00     18.83 o 
   4  -1   5     1182.85     1151.82     10.36 o 
   5  -1   5      656.32      670.16     10.02 o 
   6  -1   5       47.24       45.45      1.83 o 
   7  -1   5      194.45      192.02      3.22 o 
  -6   0   5       34.27       34.08      3.20 o 
  -5   0   5      238.40      238.90      3.84 o 
  -4   0   5      814.89      840.47      8.33 o 
  -3   0   5     1386.36     1360.29     12.21 o 
  -2   0   5        0.48        0.05      0.43 o 
  -1   0   5      917.20      914.26     10.79 o 
   0   0   5       32.02       28.74      0.48 o 
   1   0   5      617.65      629.08      4.76 o 
   2   0   5     1087.09     1046.00      8.73 o 
   3   0   5     3635.05     3759.97     42.27 o 
   4   0   5      159.83      177.59      2.61 o 
   5   0   5      590.25      606.67      9.14 o 
   6   0   5       12.93       13.81      1.02 o 
   7   0   5      197.96      194.18      2.92 o 
  -6   1   5       50.43       46.65      3.31 o 
  -5   1   5      171.97      188.21      3.04 o 
  -4   1   5      648.40      640.31      6.46 o 
  -3   1   5      778.30      797.94      7.87 o 
  -2   1   5     4824.23     4770.08     46.15 o 
  -1   1   5     1119.81     1095.72      9.01 o 
   0   1   5        5.77        7.45      1.06 o 
   1   1   5     1239.95     1262.53      9.10 o 
   2   1   5      383.29      419.61      3.55 o 
   3   1   5      670.50      665.21      8.76 o 
   4   1   5     1931.11     1939.99     43.20 o 
   5   1   5      421.73      439.15      6.65 o 
   6   1   5        1.27        1.32      0.66 o 
   7   1   5      127.19      124.61      2.85 o 
  -6   2   5      790.09      768.91     12.22 o 
  -5   2   5       60.58       61.97      1.88 o 
  -4   2   5       34.76       37.58      1.28 o 
  -3   2   5       82.26       83.48      1.36 o 
  -2   2   5      363.98      337.85      3.22 o 
  -1   2   5     5793.86     5822.49     52.06 o 
   0   2   5     1840.14     1710.23     13.03 o 
   1   2   5     2338.87     2439.43     17.53 o 
   2   2   5      199.38      214.27      1.87 o 
   3   2   5       12.99        9.82      1.32 o 
   4   2   5      553.47      575.14     15.44 o 
   5   2   5     1015.51     1069.44     25.37 o 
   6   2   5     1159.61     1163.46     29.13 o 
   7   2   5      170.26      169.60      5.13 o 
  -6   3   5      160.42      150.35      3.65 o 
  -5   3   5     1364.97     1330.13     21.73 o 
  -4   3   5      267.01      265.81      3.89 o 
  -3   3   5      255.64      253.51      2.84 o 
  -2   3   5       84.25       94.17      1.36 o 
  -1   3   5        6.93        2.21      0.44 o 
   0   3   5       96.66       92.48      1.03 o 
   1   3   5     1072.24     1046.22      7.99 o 
   2   3   5     1329.38     1328.62     11.04 o 
   3   3   5      234.77      247.72      4.32 o 
   4   3   5       84.38       85.91      3.53 o 
   6   3   5        6.10        3.17      0.79 o 
   7   3   5      231.76      224.45      6.67 o 
  -6   4   5      353.66      360.52      8.27 o 
  -5   4   5      374.91      360.74      6.89 o 
  -4   4   5      888.65      888.57     12.36 o 
  -3   4   5     2764.64     2766.41     29.10 o 
  -2   4   5      612.65      594.37      5.49 o 
  -1   4   5     1438.45     1456.77     13.14 o 
   0   4   5     1416.48     1432.41     14.06 o 
   1   4   5       88.29       81.68      0.87 o 
   2   4   5      658.04      635.05      6.21 o 
   3   4   5     2142.42     2135.40     28.95 o 
   6   4   5       20.02       18.43      1.22 o 
   7   4   5      121.28      118.83      5.57 o 
  -6   5   5      108.10       94.00      8.38 o 
  -5   5   5      196.01      192.85      3.75 o 
  -4   5   5       65.24       64.52      2.03 o 
  -3   5   5     1162.32     1128.47     15.48 o 
  -2   5   5     1543.64     1571.08     15.16 o 
  -1   5   5     1820.91     1827.12     16.52 o 
   0   5   5      707.54      696.78      6.89 o 
   1   5   5      576.39      613.47      5.39 o 
   2   5   5     2642.60     2552.32     24.46 o 
   3   5   5       41.20       34.62      0.70 o 
   4   5   5      484.75      455.75     10.90 o 
   6   5   5      535.36      505.23     26.52 o 
  -5   6   5      128.44      121.78      3.75 o 
  -4   6   5      274.80      274.36      5.35 o 
  -3   6   5      261.09      279.90      4.48 o 
  -2   6   5     1675.96     1624.57     26.39 o 
  -1   6   5        4.51        3.66      0.66 o 
   0   6   5     1599.82     1594.60     16.81 o 
   1   6   5      273.92      294.78      3.05 o 
   2   6   5       23.46       22.62      0.65 o 
   3   6   5     1828.37     1749.61     25.79 o 
   4   6   5      213.23      242.48     11.64 o 
   5   6   5       55.24       52.94      2.10 o 
   6   6   5      332.35      356.20     17.54 o 
  -5   7   5        3.29        4.85      1.40 o 
  -4   7   5       53.26       47.10      1.70 o 
  -3   7   5       83.97       83.58      3.69 o 
  -2   7   5      460.67      468.90      6.78 o 
  -1   7   5     2176.53     2158.78     22.71 o 
   0   7   5     1960.70     1976.03     20.82 o 
   1   7   5      312.80      313.07      2.93 o 
   2   7   5      760.18      767.85      7.57 o 
   3   7   5       24.35       27.64      0.97 o 
   4   7   5      262.11      254.38      8.77 o 
   5   7   5     1005.15      929.26     22.17 o 
   6   7   5      520.85      514.10     19.91 o 
  -5   8   5      553.50      548.39      8.27 o 
  -4   8   5      356.47      350.75      4.60 o 
  -3   8   5      164.91      159.35      2.57 o 
  -2   8   5        1.94        2.55      0.93 o 
  -1   8   5       26.54       23.60      1.12 o 
   0   8   5     2334.47     2312.03     19.49 o 
   1   8   5      707.54      728.53      7.24 o 
   2   8   5      939.79      972.15     11.12 o 
   3   8   5       81.59       73.88      2.37 o 
   4   8   5       39.78       32.67      2.65 o 
   5   8   5        7.60        8.05      1.43 o 
  -4   9   5      407.85      414.73      6.55 o 
  -3   9   5      820.89      827.83      9.61 o 
  -2   9   5      394.98      381.07      4.75 o 
  -1   9   5        5.05        3.60      1.21 o 
   0   9   5        0.66        1.45      0.89 o 
   1   9   5       17.62       17.96      0.88 o 
   2   9   5      991.57     1002.99     15.08 o 
   3   9   5     1110.54     1108.39     16.61 o 
   4   9   5       85.60       87.75      2.13 o 
   5   9   5        2.64        2.32      1.54 o 
  -3  10   5       56.73       50.63      3.14 o 
  -2  10   5      311.79      314.58      8.55 o 
  -1  10   5      954.52      935.47     14.28 o 
   0  10   5      319.84      321.85      4.30 o 
   1  10   5      207.25      194.55      3.73 o 
   2  10   5      574.86      577.51      9.04 o 
   3  10   5        1.67        2.62      1.16 o 
   4  10   5      933.18      985.21     25.64 o 
  -2  11   5      103.44      112.72      2.87 o 
  -1  11   5       52.01       58.43      2.22 o 
   0  11   5      881.40      870.15     17.31 o 
   1  11   5      422.24      416.97      6.86 o 
   2  11   5      118.67      110.91      2.70 o 
   3  11   5      130.20      127.11      2.89 o 
  -1  12   5      596.24      608.11     12.68 o 
   0  12   5      110.05      105.21      3.97 o 
   1  12   5      328.95      346.52      7.83 o 
   2  12   5       97.22       96.27      2.79 o 
   0 -12   6      412.64      404.63      5.41 o 
  -2 -11   6      178.52      184.21      3.86 o 
  -1 -11   6      954.01      974.98     13.97 o 
   0 -11   6      484.89      494.70      9.76 o 
   1 -11   6       12.57       13.57      1.40 o 
   2 -11   6      130.51      130.92      2.42 o 
  -3 -10   6        2.11        3.97      2.32 o 
  -2 -10   6      378.97      385.12      7.66 o 
  -1 -10   6       28.42       26.39      1.47 o 
   0 -10   6      454.49      461.74      5.87 o 
   1 -10   6      800.41      824.83      9.82 o 
   2 -10   6      434.21      438.96      5.08 o 
   3 -10   6        1.53        1.69      1.17 o 
  -4  -9   6      924.78      955.73     19.19 o 
  -3  -9   6      997.42      992.13     24.59 o 
  -2  -9   6      104.09      104.67      2.64 o 
  -1  -9   6       23.24       20.30      1.54 o 
   0  -9   6       10.79       13.54      1.22 o 
   1  -9   6      131.02      127.25      2.06 o 
   2  -9   6      305.77      314.93      3.53 o 
   3  -9   6      411.84      437.80      5.03 o 
   4  -9   6      166.03      163.53      3.06 o 
  -4  -8   6      194.41      196.75      5.40 o 
  -3  -8   6       28.27       26.88      3.20 o 
  -2  -8   6     1988.03     1937.50     26.32 o 
  -1  -8   6     1413.27     1424.32     16.38 o 
   0  -8   6      428.49      421.77      5.28 o 
   1  -8   6      271.61      276.36      3.09 o 
   2  -8   6       64.41       67.08      1.47 o 
   3  -8   6       30.38       29.85      1.29 o 
   4  -8   6      988.36      981.31     12.40 o 
   5  -8   6      485.91      496.20      8.32 o 
  -5  -7   6      438.22      431.55      9.59 o 
  -4  -7   6      306.16      301.35      9.10 o 
  -3  -7   6       53.55       54.34      2.06 o 
  -2  -7   6      794.27      798.21     17.26 o 
  -1  -7   6      389.18      385.68      4.84 o 
   0  -7   6     1510.51     1521.23     15.71 o 
   1  -7   6      812.83      821.22      9.46 o 
   2  -7   6       92.07       86.82      1.50 o 
   3  -7   6      288.91      297.18      3.28 o 
   4  -7   6      168.86      164.68      2.54 o 
   5  -7   6       41.83       41.11      2.57 o 
  -5  -6   6      145.78      157.05      4.85 o 
  -4  -6   6      466.22      468.10      7.14 o 
  -3  -6   6     1006.47     1057.90     12.80 o 
  -2  -6   6      241.34      233.11      3.36 o 
  -1  -6   6      662.58      653.69      5.97 o 
   0  -6   6     1099.25     1139.06     10.11 o 
   1  -6   6      152.09      144.74      1.81 o 
   2  -6   6     4449.40     4520.10     40.21 o 
   3  -6   6      192.82      205.67      2.23 o 
   4  -6   6      307.73      312.09      3.38 o 
   5  -6   6      447.99      444.09      6.02 o 
   6  -6   6       44.28       41.95      2.02 o 
  -5  -5   6      946.58      987.61     19.74 o 
  -4  -5   6      108.91      101.65      2.33 o 
  -3  -5   6       66.65       72.80      1.77 o 
  -2  -5   6      432.24      442.86      6.43 o 
  -1  -5   6      369.61      359.88      3.21 o 
   0  -5   6     1655.69     1642.78     14.44 o 
   1  -5   6     1570.97     1527.80     12.70 o 
   2  -5   6     1598.17     1637.47     14.50 o 
   3  -5   6      259.08      274.75      2.76 o 
   4  -5   6      262.51      265.22      2.71 o 
   5  -5   6      140.45      134.20      2.49 o 
   6  -5   6      129.42      131.56      2.32 o 
  -6  -4   6       15.74       15.55      2.54 o 
  -5  -4   6      196.47      197.74      5.29 o 
  -4  -4   6     1519.82     1480.13     20.67 o 
  -3  -4   6     1198.01     1241.66     13.30 o 
  -2  -4   6       29.08       34.44      1.17 o 
  -1  -4   6     1015.56     1047.19      9.31 o 
   0  -4   6       92.86       94.04      1.43 o 
   1  -4   6     1018.43     1035.20      8.64 o 
   2  -4   6     1215.98     1178.46     10.49 o 
   3  -4   6     1361.86     1362.06     12.08 o 
   4  -4   6       93.42       88.49      1.26 o 
   5  -4   6      124.65      134.33      2.15 o 
   6  -4   6      168.62      165.90      2.58 o 
  -6  -3   6      129.89      150.54      4.85 o 
  -5  -3   6       61.20       47.47      2.30 o 
  -4  -3   6       43.67       40.03      2.21 o 
  -3  -3   6      184.58      192.98      2.55 o 
  -2  -3   6     2508.66     2484.66     24.82 o 
  -1  -3   6     2516.49     2473.23     21.81 o 
   0  -3   6      164.60      175.00      1.68 o 
   1  -3   6       24.28       25.28      0.70 o 
   2  -3   6        3.41        5.13      0.46 o 
   3  -3   6      738.80      725.66      6.52 o 
   4  -3   6     1063.86     1034.12      9.72 o 
   5  -3   6      570.30      587.61      6.69 o 
   6  -3   6      185.96      179.09      2.41 o 
  -6  -2   6      687.26      651.68     13.68 o 
  -5  -2   6      228.02      245.32      4.25 o 
  -4  -2   6       81.97       77.44      1.94 o 
  -3  -2   6      296.32      287.84      3.18 o 
  -2  -2   6        7.52        9.61      0.61 o 
  -1  -2   6      397.84      349.22      3.60 o 
   0  -2   6     3439.64     3441.62     26.61 o 
   1  -2   6     2038.60     2046.57     15.94 o 
   2  -2   6       97.05      101.48      1.01 o 
   3  -2   6      233.56      224.22      1.89 o 
   4  -2   6      556.12      559.10      5.42 o 
   5  -2   6      374.19      383.12      5.38 o 
   6  -2   6     1223.83     1243.13     12.38 o 
   7  -2   6       29.57       30.79      1.47 o 
  -6  -1   6       11.16        7.72      2.32 o 
  -5  -1   6      463.96      475.64     13.57 o 
  -4  -1   6     2327.12     2234.89     23.57 o 
  -3  -1   6      583.51      612.82      5.71 o 
  -2  -1   6      442.54      466.29      5.72 o 
  -1  -1   6      398.47      358.47      4.65 o 
   0  -1   6       99.31       87.06      1.23 o 
   1  -1   6     3473.00     3443.89     31.65 o 
   2  -1   6     2718.61     2685.02     20.59 o 
   3  -1   6     1356.73     1376.19     11.48 o 
   4  -1   6        9.10        9.18      0.59 o 
   5  -1   6      257.94      250.83      3.23 o 
   6  -1   6       31.91       30.36      1.28 o 
   7  -1   6      392.03      410.14      6.55 o 
  -6   0   6      347.35      340.23      8.05 o 
  -5   0   6      351.41      382.52      5.93 o 
  -4   0   6       88.71       70.92      1.52 o 
  -3   0   6     1512.37     1439.16     12.92 o 
  -2   0   6      232.93      234.20      2.59 o 
  -1   0   6      258.68      248.04      2.48 o 
   0   0   6     3214.43     3228.67     26.29 o 
   1   0   6     1626.63     1566.85     11.72 o 
   2   0   6       25.61       20.72      0.46 o 
   3   0   6     1378.81     1351.63     11.26 o 
   4   0   6      655.88      649.18      6.83 o 
   5   0   6      169.36      173.59      2.91 o 
   6   0   6      478.60      474.74     10.85 o 
   7   0   6      136.32      135.30      3.04 o 
  -6   1   6       70.30       73.45      3.86 o 
  -5   1   6      587.79      570.18      7.22 o 
  -4   1   6     1079.16     1121.46     12.06 o 
  -3   1   6      559.09      519.23      5.30 o 
  -2   1   6        9.89        9.32      0.66 o 
  -1   1   6      920.70      873.19      7.26 o 
   0   1   6     1145.92     1224.04     10.15 o 
   1   1   6       30.42       25.80      0.84 o 
   2   1   6     3419.11     3400.25     26.03 o 
   3   1   6      857.66      825.01      9.83 o 
   4   1   6        0.49        2.73      0.32 o 
   5   1   6      137.26      141.38      2.33 o 
   6   1   6      109.36      111.36      3.26 o 
   7   1   6       86.49       86.97      3.25 o 
  -6   2   6      133.51      145.80      4.52 o 
  -5   2   6       11.49        9.24      1.26 o 
  -4   2   6       12.77       12.77      1.05 o 
  -3   2   6     3317.26     3340.83     32.39 o 
  -2   2   6     2636.27     2571.81     24.71 o 
  -1   2   6      350.48      322.88      3.03 o 
   0   2   6       67.59      100.90      1.31 o 
   1   2   6     1570.57     1685.21     12.65 o 
   2   2   6      804.99      784.91      6.58 o 
   3   2   6     1597.62     1611.21     16.47 o 
   4   2   6     2274.25     2233.94     46.65 o 
   6   2   6      197.99      180.21      7.17 o 
   7   2   6       26.23       30.38      1.56 o 
  -6   3   6      371.26      383.57      8.82 o 
  -5   3   6       71.95       68.78      2.69 o 
  -4   3   6       62.80       66.00      2.10 o 
  -3   3   6      235.92      225.53      3.21 o 
  -2   3   6      132.38      116.10      1.59 o 
  -1   3   6     1814.44     1832.38     17.69 o 
   0   3   6     2414.65     2422.13     21.64 o 
   1   3   6      359.64      353.25      2.81 o 
   2   3   6        3.85        3.71      0.32 o 
   3   3   6        0.82        2.00      0.64 o 
   4   3   6       41.88       46.32      1.76 o 
   5   3   6      690.57      719.50     15.22 o 
   6   3   6     1100.74     1035.06     68.76 o 
   7   3   6      109.95      117.07      3.80 o 
  -6   4   6      140.32      141.28      4.85 o 
  -5   4   6      934.37      942.68     20.60 o 
  -4   4   6      598.42      595.26      8.58 o 
  -3   4   6      905.07      920.06     12.79 o 
  -2   4   6       17.06       11.20      0.66 o 
  -1   4   6      343.88      335.87      3.25 o 
   0   4   6      263.62      264.54      2.51 o 
   1   4   6     3537.73     3471.66     26.56 o 
   2   4   6     1583.07     1585.09     14.42 o 
   3   4   6       11.36       11.54      0.43 o 
   4   4   6      370.62      355.45      7.61 o 
   5   4   6       10.43       14.34      1.32 o 
  -5   5   6       40.77       35.68      2.21 o 
  -4   5   6      239.90      240.94      4.47 o 
  -3   5   6      651.84      649.30      9.28 o 
  -2   5   6     2034.93     2013.18     19.57 o 
  -1   5   6      476.29      510.40      5.18 o 
   0   5   6      532.75      544.98      4.94 o 
   1   5   6      438.83      465.40      4.37 o 
   2   5   6      269.36      270.23      3.43 o 
   3   5   6     4232.27     4163.71     52.01 o 
   4   5   6      536.06      579.10      9.11 o 
  -5   6   6      404.39      425.72      6.71 o 
  -4   6   6      377.00      372.55      5.85 o 
  -3   6   6       14.38       14.69      1.32 o 
  -2   6   6      446.70      423.98      4.86 o 
  -1   6   6      470.00      496.14      5.07 o 
   0   6   6       57.57       58.99      1.07 o 
   1   6   6     1992.34     1976.20     19.25 o 
   2   6   6        8.75        9.19      0.41 o 
   3   6   6      301.99      326.05      3.88 o 
   4   6   6      160.47      181.32      4.10 o 
   5   6   6      844.18      726.23     17.31 o 
   6   6   6       60.50       59.55      2.21 o 
  -5   7   6        6.16        3.92      1.51 o 
  -4   7   6      418.45      423.54      6.59 o 
  -3   7   6     1159.66     1165.94     16.14 o 
  -2   7   6      996.93      966.00     19.58 o 
  -1   7   6        3.95        6.15      0.91 o 
   0   7   6      127.19      143.19      1.99 o 
   1   7   6      584.03      568.56      5.71 o 
   2   7   6      626.48      612.98      6.13 o 
   3   7   6      456.85      470.41      6.12 o 
   4   7   6      740.50      727.01     19.52 o 
   5   7   6       27.41       25.70      1.76 o 
   6   7   6       86.40       69.04      2.54 o 
  -4   8   6       22.47       22.27      1.44 o 
  -3   8   6        3.78        2.12      1.17 o 
  -2   8   6      613.05      610.55     11.91 o 
  -1   8   6     2058.42     2040.61     27.74 o 
   0   8   6      244.03      271.58      2.89 o 
   1   8   6      266.59      261.22      2.56 o 
   2   8   6       50.22       53.04      1.33 o 
   3   8   6      105.55       95.52      1.78 o 
   4   8   6      551.41      550.06     12.52 o 
   5   8   6      781.48      738.03     17.76 o 
  -4   9   6       75.45       77.96      2.28 o 
  -3   9   6        5.49        3.79      1.27 o 
  -2   9   6       36.73       31.16      1.74 o 
  -1   9   6       10.61       12.08      1.01 o 
   0   9   6      491.83      492.47      5.29 o 
   1   9   6     1288.18     1319.57     16.86 o 
   2   9   6      300.85      315.61      7.92 o 
   3   9   6       94.58       95.03      2.65 o 
   4   9   6        0.71        1.70      1.00 o 
   5   9   6        2.59        2.76      1.54 o 
  -3  10   6      640.77      676.32      9.90 o 
  -2  10   6      191.17      187.19      5.40 o 
  -1  10   6      138.31      130.87      2.88 o 
   0  10   6      249.74      250.43      4.61 o 
   1  10   6        9.63        7.03      1.32 o 
   2  10   6      852.77      872.87     13.33 o 
   3  10   6      787.91      778.43     11.90 o 
   4  10   6       31.65       22.79      1.47 o 
  -2  11   6      655.22      658.34      9.63 o 
  -1  11   6      250.32      261.00      6.95 o 
   0  11   6      270.11      265.02      6.40 o 
   1  11   6       99.52       94.50      4.63 o 
   2  11   6      415.78      431.77      7.10 o 
   3  11   6       15.58       12.88      1.40 o 
   0  12   6      298.63      293.91      7.06 o 
   1  12   6      217.44      230.17      5.85 o 
   2  12   6      154.19      164.34      3.60 o 
  -1 -11   7       12.43       11.82      1.45 o 
   0 -11   7       54.47       57.96      2.14 o 
   1 -11   7      514.18      496.80      5.72 o 
   2 -11   7       97.27       94.22      2.95 o 
  -3 -10   7       34.34       34.96      3.42 o 
  -2 -10   7      193.94      199.55      4.96 o 
  -1 -10   7     1132.66     1154.77     13.56 o 
   0 -10   7      218.29      227.68      3.48 o 
   1 -10   7       42.25       41.54      1.71 o 
   2 -10   7      206.30      206.13      2.95 o 
   3 -10   7      186.86      181.61      3.13 o 
  -3  -9   7        8.11        7.48      1.64 o 
  -2  -9   7       70.79       72.97      2.40 o 
  -1  -9   7       11.88       12.02      1.25 o 
   0  -9   7      558.39      568.19      6.31 o 
   1  -9   7      462.38      471.37      8.34 o 
   2  -9   7      157.78      159.82      2.28 o 
   3  -9   7       40.44       34.09      1.72 o 
   4  -9   7       85.33       80.11      2.99 o 
  -4  -8   7      783.12      790.97     16.10 o 
  -3  -8   7      846.01      856.54     21.95 o 
  -2  -8   7      775.54      777.12     11.11 o 
  -1  -8   7       41.18       42.55      1.77 o 
   0  -8   7        2.79        3.50      1.02 o 
   1  -8   7        4.33        6.41      1.25 o 
   2  -8   7      500.67      501.60      5.60 o 
   3  -8   7     2237.19     2231.80     21.31 o 
   4  -8   7        5.73        5.23      1.37 o 
   5  -8   7       23.46       19.41      2.43 o 
  -4  -7   7       97.93      102.18      6.84 o 
  -3  -7   7      265.93      263.65      7.94 o 
  -2  -7   7      689.30      697.79      9.94 o 
  -1  -7   7      966.84      964.06     11.26 o 
   0  -7   7      411.04      421.44      4.75 o 
   1  -7   7      212.33      219.01      3.80 o 
   2  -7   7       15.01       17.44      1.58 o 
   3  -7   7        3.15        3.60      0.86 o 
   4  -7   7      790.32      812.48      9.31 o 
   5  -7   7      462.41      462.86      7.79 o 
  -5  -6   7       71.41       67.83      3.64 o 
  -4  -6   7      139.50      149.96      5.35 o 
  -3  -6   7     1257.59     1218.54     16.84 o 
  -2  -6   7        1.28        2.54      1.13 o 
  -1  -6   7      157.99      156.27      2.58 o 
   0  -6   7     1667.51     1710.48     17.63 o 
   1  -6   7      235.79      242.93      6.12 o 
   2  -6   7      333.19      325.80      4.71 o 
   3  -6   7      187.58      192.34      2.33 o 
   4  -6   7       45.79       49.22      1.58 o 
   5  -6   7       56.24       58.78      1.95 o 
  -5  -5   7      275.74      291.70      7.06 o 
  -4  -5   7      128.15      143.38      5.24 o 
  -3  -5   7      300.84      285.85      4.64 o 
  -2  -5   7     1079.27     1097.89     25.45 o 
  -1  -5   7     2661.17     2631.38     24.86 o 
   0  -5   7      162.46      154.99      1.74 o 
   1  -5   7      152.30      150.56      2.40 o 
   2  -5   7       87.40       82.23      1.27 o 
   3  -5   7     1022.34     1030.84      9.28 o 
   4  -5   7      564.36      557.67      8.14 o 
   5  -5   7      252.39      254.04      4.87 o 
   6  -5   7       45.25       45.71      2.08 o 
  -5  -4   7      796.05      765.38     15.55 o 
  -4  -4   7       47.42       42.78      2.22 o 
  -3  -4   7      277.79      294.97      4.11 o 
  -2  -4   7      352.98      364.50      4.77 o 
  -1  -4   7      161.43      145.91      1.82 o 
   0  -4   7     2590.39     2616.83     23.15 o 
   1  -4   7     1291.13     1265.19     11.28 o 
   2  -4   7       43.65       41.91      0.96 o 
   3  -4   7      155.60      158.18      1.80 o 
   4  -4   7       88.03       91.97      1.57 o 
   5  -4   7      141.18      139.46      2.23 o 
   6  -4   7      363.05      356.82      4.99 o 
  -6  -3   7       58.13       70.47      3.86 o 
  -5  -3   7      202.10      193.77      3.82 o 
  -4  -3   7     1100.02     1130.70     20.62 o 
  -3  -3   7     1500.12     1453.87     17.31 o 
  -2  -3   7      117.83      129.85      2.39 o 
  -1  -3   7      395.20      412.73      3.64 o 
   0  -3   7       17.00       18.53      0.90 o 
   1  -3   7      684.39      671.58      5.70 o 
   2  -3   7     2209.82     2162.97     19.14 o 
   3  -3   7      886.20      872.37      7.82 o 
   4  -3   7        3.69        4.24      0.72 o 
   5  -3   7       52.14       54.71      1.44 o 
   6  -3   7       79.66       82.14      1.87 o 
  -6  -2   7        3.07        3.97      2.65 o 
  -5  -2   7      113.62      108.14      2.89 o 
  -4  -2   7        2.98        2.76      1.33 o 
  -3  -2   7      380.41      394.04      5.16 o 
  -2  -2   7     2749.38     2651.56     25.65 o 
  -1  -2   7     1329.82     1348.94     12.15 o 
   0  -2   7      110.07      102.67      1.18 o 
   1  -2   7      802.03      810.49      7.27 o 
   2  -2   7       38.10       36.41      0.75 o 
   3  -2   7      182.28      174.71      1.66 o 
   4  -2   7     2938.14     2993.59     29.95 o 
   5  -2   7      239.83      239.73      4.03 o 
   6  -2   7        3.06        1.63      0.93 o 
  -6  -1   7      821.06      816.99     16.76 o 
  -5  -1   7      183.47      184.31      3.63 o 
  -4  -1   7      254.27      229.76      4.02 o 
  -3  -1   7       16.19       19.10      1.77 o 
  -2  -1   7        1.39        2.01      0.64 o 
  -1  -1   7     2984.93     3014.87     49.89 o 
   0  -1   7     2717.64     2720.26     21.05 o 
   1  -1   7     1205.70     1221.47     11.54 o 
   2  -1   7       63.31       57.93      0.78 o 
   3  -1   7      230.26      210.62      1.97 o 
   4  -1   7       10.31        9.92      0.67 o 
   5  -1   7      660.41      673.69     10.61 o 
   6  -1   7      464.55      484.97      6.18 o 
  -6   0   7       14.88       11.25      2.76 o 
  -5   0   7      739.60      733.47     14.67 o 
  -4   0   7      276.44      289.49      5.40 o 
  -3   0   7      159.32      152.09      2.18 o 
  -2   0   7     1907.04     1892.53     18.23 o 
  -1   0   7      976.22     1004.46      9.80 o 
   0   0   7      721.72      790.54      6.91 o 
   1   0   7      417.63      352.85      3.93 o 
   2   0   7     2538.50     2578.04     20.67 o 
   3   0   7      256.32      250.47      2.26 o 
   4   0   7      640.19      655.86      7.31 o 
   5   0   7      150.19      141.16      2.11 o 
   6   0   7       10.10        9.24      0.86 o 
   7   0   7      391.50      396.36      8.16 o 
  -6   1   7      844.80      867.84     17.76 o 
  -5   1   7      207.32      198.12      3.78 o 
  -4   1   7      351.61      333.22      4.55 o 
  -3   1   7       87.90       89.51      1.84 o 
  -2   1   7      570.58      548.48      5.56 o 
  -1   1   7      664.46      689.92      6.20 o 
   0   1   7     1683.51     1637.93     14.50 o 
   1   1   7      961.40      948.61      7.14 o 
   2   1   7       47.72       53.71      0.81 o 
   3   1   7      308.45      301.26      2.66 o 
   4   1   7      211.31      216.38      3.41 o 
   5   1   7      323.31      346.59      4.39 o 
   6   1   7      187.41      197.20      3.74 o 
   7   1   7      370.06      353.68     16.21 o 
  -6   2   7       13.12       13.45      2.76 o 
  -5   2   7      789.55      817.88     11.70 o 
  -4   2   7     2504.84     2463.96     33.26 o 
  -3   2   7      100.66       91.87      2.26 o 
  -2   2   7      468.45      472.83      4.84 o 
  -1   2   7      194.34      182.61      1.94 o 
   0   2   7     1000.29     1013.03      9.02 o 
   1   2   7     3103.34     3084.58     27.59 o 
   2   2   7     2367.30     2290.47     17.47 o 
   3   2   7      410.66      407.68      4.48 o 
   4   2   7      183.32      180.57      3.34 o 
   5   2   7       88.30       93.42      1.93 o 
   6   2   7      212.88      213.22      3.82 o 
  -5   3   7        5.56        2.11      1.36 o 
  -4   3   7       88.08       83.38      2.50 o 
  -3   3   7      262.97      275.25      4.44 o 
  -2   3   7     4018.18     3953.00     38.27 o 
  -1   3   7       40.05       35.92      0.83 o 
   0   3   7       74.90       75.19      1.17 o 
   1   3   7        6.75        5.94      0.67 o 
   2   3   7       39.57       43.26      0.72 o 
   3   3   7     2574.05     2531.56     23.86 o 
   4   3   7     1375.81     1360.04     28.23 o 
   5   3   7       77.81       84.59      2.76 o 
  -5   4   7       14.05       14.39      1.86 o 
  -4   4   7       54.80       58.93      2.14 o 
  -3   4   7        0.76        0.99      1.17 o 
  -2   4   7       49.01       60.14      1.58 o 
  -1   4   7     2896.67     2817.28     27.47 o 
   0   4   7     1377.67     1367.86     12.09 o 
   1   4   7       30.17       27.53      0.91 o 
   2   4   7      184.40      177.53      1.87 o 
   3   4   7      516.43      508.74      6.16 o 
   4   4   7      527.57      507.86     10.70 o 
  -5   5   7     1126.36     1164.23     16.34 o 
  -4   5   7      260.68      249.72      5.07 o 
  -3   5   7      320.15      322.19      5.11 o 
  -2   5   7      468.28      487.15      5.58 o 
  -1   5   7      100.92       92.30      1.42 o 
   0   5   7      903.61      894.45      7.98 o 
   1   5   7     2792.92     2807.23     24.85 o 
   2   5   7     2112.06     2093.84     18.15 o 
   3   5   7       48.10       48.20      1.03 o 
   4   5   7      451.00      436.77     23.88 o 
  -5   6   7       16.25       19.28      1.87 o 
  -4   6   7      349.15      342.56      5.54 o 
  -3   6   7      874.33      840.68     14.06 o 
  -2   6   7       13.17       12.52      0.92 o 
  -1   6   7      512.50      515.79      5.29 o 
   0   6   7     1543.31     1509.43     13.33 o 
   1   6   7      296.96      283.90      3.26 o 
   2   6   7       95.34      102.93      1.63 o 
   3   6   7      900.63      935.91      9.15 o 
   4   6   7      439.29      428.41      9.58 o 
   5   6   7      157.06      158.49      9.10 o 
  -4   7   7      553.06      575.36      8.54 o 
  -3   7   7        5.80       10.81      3.64 o 
  -2   7   7      399.55      407.39      6.16 o 
  -1   7   7      689.66      651.52      8.00 o 
   0   7   7      157.94      181.57      2.41 o 
   1   7   7      499.11      477.05      5.27 o 
   2   7   7     1304.41     1325.14     12.96 o 
   3   7   7        2.79        3.80      0.76 o 
   4   7   7      421.79      420.23      6.93 o 
   5   7   7      103.19       98.82      2.98 o 
  -4   8   7      126.12      130.75      3.39 o 
  -3   8   7     1192.56     1178.46     16.38 o 
  -2   8   7      414.82      436.97      8.88 o 
  -1   8   7      100.44       92.84      1.99 o 
   0   8   7      303.65      284.58      3.89 o 
   1   8   7      148.87      153.86      2.18 o 
   2   8   7      339.75      332.31      4.12 o 
   3   8   7     1862.86     1894.41     34.07 o 
   4   8   7      896.12      950.89     16.61 o 
   5   8   7       56.00       68.49      2.76 o 
  -3   9   7        8.89        5.05      1.48 o 
  -2   9   7      395.99      409.16      6.45 o 
  -1   9   7      849.36      867.56     13.06 o 
   0   9   7      370.63      362.49      4.08 o 
   1   9   7       52.44       49.94      1.58 o 
   2   9   7       77.52       80.67      1.94 o 
   3   9   7        8.15        7.01      0.96 o 
   4   9   7       82.44       76.45      2.04 o 
  -2  10   7      101.28      105.24      2.25 o 
  -1  10   7       21.46       18.30      1.46 o 
   0  10   7      837.41      844.68     16.76 o 
   1  10   7      911.54      925.59     14.20 o 
   2  10   7       26.87       21.41      2.54 o 
   3  10   7       91.87       93.74      2.38 o 
   4  10   7        9.55       12.57      1.27 o 
  -1  11   7      146.15      147.01      4.74 o 
   0  11   7      196.32      199.62      5.40 o 
   1  11   7        6.88        6.70      1.55 o 
   2  11   7      790.28      792.06     12.29 o 
   3  11   7      401.97      410.17      6.76 o 
   0 -11   8      139.56      136.81      3.27 o 
   1 -11   8      396.56      388.56      6.28 o 
  -2 -10   8      764.97      777.04     11.31 o 
  -1 -10   8       59.22       56.81      2.12 o 
   0 -10   8      284.33      279.56      4.11 o 
   1 -10   8      152.00      153.84      2.88 o 
   2 -10   8      287.89      291.61      4.30 o 
  -3  -9   8      172.82      169.81      7.78 o 
  -2  -9   8       11.61       11.95      1.99 o 
  -1  -9   8     1403.39     1440.10     17.29 o 
   0  -9   8      189.08      190.64      3.11 o 
   1  -9   8       35.70       35.04      1.60 o 
   2  -9   8       75.21       73.03      1.89 o 
   3  -9   8        6.74        6.79      1.19 o 
  -4  -8   8      166.51      156.72      5.07 o 
  -3  -8   8       30.38       32.16      2.17 o 
  -2  -8   8       50.63       50.22      2.38 o 
  -1  -8   8       13.30       10.12      1.26 o 
   0  -8   8      435.95      433.24      5.55 o 
   1  -8   8     1929.52     1973.44     18.98 o 
   2  -8   8      483.44      477.96      5.39 o 
   3  -8   8      607.15      580.24      6.01 o 
   4  -8   8      314.24      287.41      5.38 o 
  -4  -7   8      847.29      901.80     19.85 o 
  -3  -7   8      612.79      605.84     23.16 o 
  -2  -7   8      338.96      328.45      9.87 o 
  -1  -7   8       74.53       73.99      1.93 o 
   0  -7   8      117.51      123.00      1.99 o 
   1  -7   8      137.36      132.71      3.11 o 
   2  -7   8      639.00      638.44      6.91 o 
   3  -7   8     1652.23     1673.04     16.04 o 
   4  -7   8       96.81       91.20      2.04 o 
   5  -7   8       34.60       29.22      2.20 o 
  -4  -6   8      105.90      104.73      4.52 o 
  -3  -6   8      365.73      358.30      5.65 o 
  -2  -6   8     1066.71     1078.90     14.97 o 
  -1  -6   8      649.54      656.31      7.89 o 
   0  -6   8       16.11       15.66      0.95 o 
   1  -6   8      404.11      410.23      4.31 o 
   2  -6   8       12.54       11.38      1.09 o 
   3  -6   8       62.81       61.87      1.44 o 
   4  -6   8      659.01      659.43      7.69 o 
   5  -6   8      266.22      273.16      7.10 o 
  -5  -5   8      372.77      405.63      9.15 o 
  -4  -5   8      590.58      558.37     15.27 o 
  -3  -5   8      465.82      479.31      7.17 o 
  -2  -5   8      552.43      550.82      8.03 o 
  -1  -5   8      185.83      184.66      2.75 o 
   0  -5   8     1312.92     1311.54     20.98 o 
   1  -5   8      569.24      584.73      6.18 o 
   2  -5   8      362.02      355.86      5.52 o 
   3  -5   8      739.18      745.51      6.83 o 
   4  -5   8       75.37       78.01      1.84 o 
   5  -5   8       59.34       62.79      2.06 o 
  -5  -4   8      190.89      175.57      5.07 o 
  -4  -4   8      162.70      178.82      3.97 o 
  -3  -4   8      257.28      250.88      4.85 o 
  -2  -4   8     1096.67     1074.78     14.86 o 
  -1  -4   8      954.29      930.32     10.83 o 
   0  -4   8      451.45      477.54      5.51 o 
   1  -4   8      372.45      371.50      4.26 o 
   2  -4   8      614.69      617.02      7.21 o 
   3  -4   8      138.91      138.01      1.72 o 
   4  -4   8      403.08      402.95      4.43 o 
   5  -4   8     1373.47     1368.47     19.83 o 
   6  -4   8       57.06       54.47      1.93 o 
  -5  -3   8      729.47      716.73     12.96 o 
  -4  -3   8       84.32       79.42      2.57 o 
  -3  -3   8      446.01      426.60      7.83 o 
  -2  -3   8      203.50      214.23      3.66 o 
  -1  -3   8      515.83      530.19      5.41 o 
   0  -3   8     1620.49     1542.38     13.55 o 
   1  -3   8     1245.76     1257.25     11.20 o 
   2  -3   8        7.07        6.09      0.58 o 
   3  -3   8      266.33      259.75      2.62 o 
   4  -3   8      376.77      384.91      4.23 o 
   5  -3   8       10.52       10.49      0.97 o 
   6  -3   8      390.92      398.52      4.83 o 
  -5  -2   8      252.13      248.07      4.74 o 
  -4  -2   8     1029.43     1069.86     21.29 o 
  -3  -2   8     1573.54     1499.82     20.47 o 
  -2  -2   8        8.88        8.68      1.37 o 
  -1  -2   8      273.14      282.71      3.10 o 
   0  -2   8      103.21      102.04      1.44 o 
   1  -2   8     1278.38     1258.20     11.20 o 
   2  -2   8     2112.15     2015.83     17.74 o 
   3  -2   8     1010.08     1026.49      9.16 o 
   4  -2   8       18.92       22.74      1.04 o 
   5  -2   8        0.26        0.93      0.82 o 
   6  -2   8        4.50        3.20      1.06 o 
  -5  -1   8       89.73       75.21      2.46 o 
  -4  -1   8       77.89       73.44      2.49 o 
  -3  -1   8     1003.26     1033.66     14.39 o 
  -2  -1   8     1639.02     1586.11     18.73 o 
  -1  -1   8     1059.01     1072.14     14.55 o 
   0  -1   8       94.12      102.53      1.39 o 
   1  -1   8        4.88        4.51      0.85 o 
   2  -1   8      233.13      231.99      2.30 o 
   3  -1   8     1207.30     1201.49     12.02 o 
   4  -1   8     1063.23     1053.50     11.68 o 
   5  -1   8      404.73      415.19      5.34 o 
   6  -1   8       69.45       67.01      1.70 o 
  -5   0   8       25.96       22.11      1.83 o 
  -4   0   8      371.58      368.78      5.81 o 
  -3   0   8     1103.19     1074.53     12.86 o 
  -2   0   8      650.80      666.72      6.70 o 
  -1   0   8     1621.30     1601.32     15.50 o 
   0   0   8     1226.36     1183.56     12.58 o 
   1   0   8     1429.16     1465.66     11.93 o 
   2   0   8       85.56       78.38      0.98 o 
   3   0   8      155.19      148.94      1.52 o 
   4   0   8       33.00       37.68      0.95 o 
   5   0   8      904.59      911.93     11.15 o 
   6   0   8      620.10      635.52     10.41 o 
  -5   1   8      269.56      274.72      4.91 o 
  -4   1   8      304.06      300.99      4.91 o 
  -3   1   8      647.94      665.37      9.51 o 
  -2   1   8      148.22      155.96      2.23 o 
  -1   1   8     2464.36     2403.10     23.23 o 
   0   1   8        7.54        8.83      0.61 o 
   1   1   8      833.56      820.55      6.77 o 
   2   1   8      596.04      591.06      4.83 o 
   3   1   8      248.68      247.13      2.27 o 
   4   1   8      572.07      571.47      5.82 o 
   5   1   8      556.14      570.77      7.08 o 
   6   1   8        0.27        0.64      1.08 o 
  -5   2   8      128.85      123.88      3.24 o 
  -4   2   8      123.82      132.40      3.12 o 
  -3   2   8      291.26      280.12      4.60 o 
  -2   2   8     1657.87     1622.35     19.19 o 
  -1   2   8      249.18      270.09      3.28 o 
   0   2   8     2822.17     2793.74     24.86 o 
   1   2   8      954.43      941.01      8.38 o 
   2   2   8      480.90      478.56      4.37 o 
   3   2   8      644.26      635.59      5.41 o 
   4   2   8       12.72       16.22      0.83 o 
   5   2   8      629.06      616.85     22.69 o 
   6   2   8      302.78      331.52      8.16 o 
  -5   3   8      316.86      330.29      8.99 o 
  -4   3   8      938.47      917.84     12.98 o 
  -3   3   8      129.71      120.95      2.81 o 
  -2   3   8       64.12       66.05      3.38 o 
  -1   3   8      791.83      755.64      7.61 o 
   0   3   8      325.36      349.11      3.33 o 
   1   3   8     1067.33     1057.03      9.39 o 
   2   3   8     2585.72     2587.22     19.72 o 
   3   3   8      859.72      848.96      7.95 o 
   4   3   8      795.23      790.43     14.74 o 
  -5   4   8       28.88       30.24      2.07 o 
  -4   4   8      261.37      279.36      4.83 o 
  -3   4   8     1199.00     1175.36     16.26 o 
  -2   4   8      509.00      483.48      6.17 o 
  -1   4   8       96.79      112.15      1.63 o 
   0   4   8       42.04       35.50      1.04 o 
   1   4   8      325.96      316.95      3.02 o 
   2   4   8     1236.01     1216.77     12.65 o 
   3   4   8       41.23       41.95      0.92 o 
   4   4   8     1339.98     1337.01     60.16 o 
  -5   5   8       28.58       22.22      1.87 o 
  -4   5   8      317.79      327.08      5.42 o 
  -3   5   8        0.38       -1.28      1.28 o 
  -2   5   8      735.90      734.78      9.16 o 
  -1   5   8     2149.41     2143.44     20.88 o 
   0   5   8     1089.15     1132.15     10.08 o 
   1   5   8      485.00      470.84      4.33 o 
   2   5   8      111.69      115.54      1.65 o 
   3   5   8        9.73        7.14      0.70 o 
   4   5   8       78.05       83.01      3.19 o 
  -4   6   8      113.55      106.76      2.85 o 
  -3   6   8      166.05      168.09      3.47 o 
  -2   6   8      649.30      623.88      8.97 o 
  -1   6   8        5.20        6.90      0.80 o 
   0   6   8      971.68      952.86      9.44 o 
   1   6   8      559.97      606.33      6.10 o 
   2   6   8     1026.10     1026.00     11.73 o 
   3   6   8      348.67      339.73      4.67 o 
   4   6   8      312.32      332.74      9.46 o 
   5   6   8        1.50        1.03      0.74 o 
  -4   7   8      426.42      433.32      6.82 o 
  -3   7   8      215.81      216.50      4.05 o 
  -2   7   8      271.08      243.07      4.09 o 
  -1   7   8      234.46      253.40      4.82 o 
   0   7   8      635.81      621.24      6.86 o 
   1   7   8       24.96       26.66      1.42 o 
   2   7   8      477.64      494.04      5.89 o 
   3   7   8      496.71      519.53      7.08 o 
   4   7   8       11.84       11.16      0.76 o 
   5   7   8      144.55      131.29      5.18 o 
  -3   8   8       20.08       23.68      1.79 o 
  -2   8   8      277.26      299.40      5.73 o 
  -1   8   8      187.41      181.73      4.30 o 
   0   8   8      456.32      446.70      5.70 o 
   1   8   8     1560.72     1568.43     20.01 o 
   2   8   8      802.83      831.73      8.97 o 
   3   8   8        4.68        5.99      0.92 o 
   4   8   8      227.80      238.05      4.90 o 
   5   8   8       19.14       10.70      1.54 o 
  -3   9   8      303.36      305.58      4.24 o 
  -2   9   8      348.01      357.76      9.43 o 
  -1   9   8       67.66       68.12      4.91 o 
   0   9   8       15.38       17.75      1.25 o 
   1   9   8      135.89      131.73      2.48 o 
   2   9   8      160.42      152.00      2.69 o 
   3   9   8     1250.26     1304.91     16.60 o 
   4   9   8      355.58      366.38     11.14 o 
  -2  10   8      394.74      388.26      5.14 o 
  -1  10   8      504.17      479.75      7.33 o 
   0  10   8      132.30      136.31      3.04 o 
   1  10   8        3.69        4.61      1.52 o 
   2  10   8        2.03        5.02      3.25 o 
   3  10   8       24.01       31.59      2.43 o 
   0  11   8      629.28      622.12     12.90 o 
   1  11   8      384.03      363.50      8.05 o 
   2  11   8      437.69      465.39      7.63 o 
  -1 -10   9      574.63      580.39      8.77 o 
   0 -10   9      220.09      218.92      4.29 o 
   1 -10   9      264.35      277.44      4.87 o 
   2 -10   9      415.27      434.28      6.86 o 
  -2  -9   9       59.70       66.12      4.63 o 
  -1  -9   9        4.10        2.28      1.34 o 
   0  -9   9      115.13      117.17      2.54 o 
   1  -9   9      133.92      132.82      2.64 o 
   2  -9   9      246.06      235.67      3.19 o 
   3  -9   9      188.25      207.82      4.29 o 
  -3  -8   9        5.38        7.51      2.04 o 
  -2  -8   9     1369.76     1332.57     18.48 o 
  -1  -8   9      462.80      473.17      6.05 o 
   0  -8   9      328.34      321.06      4.40 o 
   1  -8   9       57.24       56.14      1.63 o 
   2  -8   9       17.02       14.31      1.14 o 
   3  -8   9       98.40       88.90      2.36 o 
   4  -8   9      114.94      114.85      3.38 o 
  -4  -7   9       42.20       38.82      3.31 o 
  -3  -7   9       98.81       96.33      2.92 o 
  -2  -7   9       46.55       50.07      3.80 o 
  -1  -7   9      111.10      104.33      2.20 o 
   0  -7   9     1629.79     1587.55     18.24 o 
   1  -7   9      931.70      951.18     13.07 o 
   2  -7   9      180.84      178.74      3.00 o 
   3  -7   9      307.81      283.25      4.23 o 
   4  -7   9       23.77       18.06      1.53 o 
  -4  -6   9      949.70      948.44     14.01 o 
  -3  -6   9      166.59      180.57      4.85 o 
  -2  -6   9       80.91       76.29      4.30 o 
  -1  -6   9       80.43       77.75      1.92 o 
   0  -6   9      194.97      202.92      3.03 o 
   1  -6   9      388.15      379.94      5.86 o 
   2  -6   9      903.76      903.13      9.34 o 
   3  -6   9      328.94      335.37      4.31 o 
   4  -6   9       71.11       68.69      2.12 o 
   5  -6   9       73.58       67.35      2.79 o 
  -4  -5   9      144.03      154.15      3.46 o 
  -3  -5   9      146.83      151.34      3.42 o 
  -2  -5   9     1103.35     1106.11     15.36 o 
  -1  -5   9      778.45      799.21     12.73 o 
   0  -5   9      114.10      107.62      2.04 o 
   1  -5   9      705.58      699.67     10.45 o 
   2  -5   9      146.49      149.59      2.02 o 
   3  -5   9      298.30      292.43      3.83 o 
   4  -5   9      508.62      507.84      6.70 o 
   5  -5   9      110.84      118.61      2.54 o 
  -5  -4   9       56.13       61.43      3.86 o 
  -4  -4   9      560.14      551.00      9.98 o 
  -3  -4   9      727.20      731.47     10.53 o 
  -2  -4   9      282.11      278.57     12.02 o 
  -1  -4   9      520.25      501.06      6.16 o 
   0  -4   9      621.83      617.90      7.38 o 
   1  -4   9      178.81      172.35      2.26 o 
   2  -4   9     1415.77     1382.96     14.07 o 
   3  -4   9      908.11      891.88      9.17 o 
   4  -4   9      380.62      375.81      4.56 o 
   5  -4   9      480.01      470.54      6.27 o 
  -5  -3   9      266.53      267.74      6.29 o 
  -4  -3   9       77.78       89.20      4.08 o 
  -3  -3   9      551.34      535.62      7.92 o 
  -2  -3   9      596.78      586.86      8.46 o 
  -1  -3   9     1322.06     1293.10     15.45 o 
   0  -3   9       33.27       34.65      1.19 o 
   1  -3   9      399.05      387.91      3.76 o 
   2  -3   9      438.73      436.68      4.47 o 
   3  -3   9      116.48      112.00      1.76 o 
   4  -3   9      615.55      602.12      6.34 o 
   5  -3   9      532.12      531.87      6.78 o 
   6  -3   9        0.74       -1.08      1.15 o 
  -5  -2   9      454.74      479.90      9.43 o 
  -4  -2   9       19.45       18.83      1.93 o 
  -3  -2   9       28.72       28.14      1.93 o 
  -2  -2   9       49.38       51.11      1.87 o 
  -1  -2   9     1346.38     1365.04     16.23 o 
   0  -2   9     2467.02     2454.62     23.09 o 
   1  -2   9      299.82      281.89      2.86 o 
   2  -2   9      402.54      423.37      4.97 o 
   3  -2   9      201.63      202.79      2.71 o 
   4  -2   9        3.20        4.82      1.33 o 
   5  -2   9      300.06      305.30      4.21 o 
   6  -2   9      386.38      394.38      5.30 o 
  -5  -1   9      748.66      763.46     11.07 o 
  -4  -1   9     1095.59     1068.99     19.91 o 
  -3  -1   9       80.88       85.04      2.49 o 
  -2  -1   9      359.66      355.35      5.46 o 
  -1  -1   9       13.81       17.76      1.16 o 
   0  -1   9        4.26        4.30      0.78 o 
   1  -1   9     1001.70      998.64      8.94 o 
   2  -1   9     1412.41     1375.86     12.15 o 
   3  -1   9      997.87      975.96     11.83 o 
   4  -1   9       96.44       94.70      1.63 o 
   5  -1   9       57.54       55.20      1.54 o 
   6  -1   9        1.52        0.34      1.04 o 
  -5   0   9      424.50      448.09      7.10 o 
  -4   0   9       59.76       62.94      2.34 o 
  -3   0   9     2218.15     2164.42     41.30 o 
  -2   0   9      990.88      969.52     13.45 o 
  -1   0   9      209.41      199.64      2.62 o 
   0   0   9      313.08      328.91      3.53 o 
   1   0   9      156.45      158.22      1.77 o 
   2   0   9      388.42      399.10      3.74 o 
   3   0   9     1296.91     1260.65     12.62 o 
   4   0   9      958.99      944.21      9.51 o 
   5   0   9       56.99       58.62      1.46 o 
   6   0   9      123.79      123.59      2.92 o 
  -5   1   9      146.06      152.47      3.50 o 
  -4   1   9      296.52      303.56      5.07 o 
  -3   1   9      399.57      407.25      6.24 o 
  -2   1   9      127.64      119.19      2.61 o 
  -1   1   9     2127.85     2096.52     22.07 o 
   0   1   9      492.33      476.87      4.93 o 
   1   1   9      235.28      247.15      2.30 o 
   2   1   9      669.11      662.21      5.51 o 
   3   1   9     1020.27     1023.08     10.29 o 
   4   1   9      150.87      155.05      2.13 o 
   5   1   9      671.14      684.15      8.43 o 
   6   1   9      131.02      138.41      4.19 o 
  -5   2   9      317.85      328.54      5.69 o 
  -4   2   9      133.04      129.90      3.00 o 
  -3   2   9      561.52      575.80      8.42 o 
  -2   2   9      903.32      903.04     12.59 o 
  -1   2   9      894.57      842.07      9.15 o 
   0   2   9      463.53      447.57      4.65 o 
   1   2   9      802.87      786.23      7.08 o 
   2   2   9       17.44       19.76      0.90 o 
   3   2   9      674.25      684.39      6.96 o 
   4   2   9     1416.48     1406.01     13.99 o 
   5   2   9       66.85       69.38      2.70 o 
   6   2   9        2.15        0.33      1.21 o 
  -5   3   9      156.50      153.56      3.62 o 
  -4   3   9      319.74      336.47      5.58 o 
  -3   3   9       55.56       45.82      2.30 o 
  -2   3   9      342.06      332.29      5.19 o 
  -1   3   9     1419.12     1469.83     14.45 o 
   0   3   9     2071.92     2035.23     17.97 o 
   1   3   9      210.19      214.44      2.69 o 
   2   3   9      299.68      305.96      3.78 o 
   3   3   9      777.28      779.70      7.89 o 
   4   3   9       71.93       74.10      1.77 o 
   5   3   9      657.66      629.00     26.80 o 
  -4   4   9      634.62      651.69      9.59 o 
  -3   4   9       48.35       48.24      2.10 o 
  -2   4   9      142.61      126.20      3.18 o 
  -1   4   9      269.60      245.20      3.15 o 
   0   4   9      147.91      150.04      2.32 o 
   1   4   9     2365.20     2316.87     20.36 o 
   2   4   9      183.60      187.46      2.56 o 
   3   4   9      399.62      395.08      4.29 o 
   4   4   9        7.19        8.01      0.82 o 
   5   4   9       13.08       12.60      2.54 o 
  -4   5   9      133.05      131.65      3.39 o 
  -3   5   9     1378.26     1390.31     19.14 o 
  -2   5   9      953.13      964.11     18.17 o 
  -1   5   9      113.98      103.26      1.82 o 
   0   5   9        3.58        1.40      0.71 o 
   1   5   9       63.99       53.67      1.18 o 
   2   5   9      131.49      123.04      1.96 o 
   3   5   9     1817.83     1838.47     27.45 o 
   4   5   9      482.48      483.45     14.10 o 
   5   5   9        4.99        4.27      0.77 o 
  -4   6   9       94.89       87.99      2.90 o 
  -3   6   9       48.54       47.80      2.18 o 
  -2   6   9      663.69      651.34      9.40 o 
  -1   6   9      921.06      963.69     10.89 o 
   0   6   9     1194.30     1156.06     11.43 o 
   1   6   9       89.40      100.66      1.80 o 
   2   6   9      276.78      277.70      3.93 o 
   3   6   9       82.60       89.49      2.77 o 
   4   6   9      749.47      771.65     18.62 o 
   5   6   9     1150.70     1162.66     52.05 o 
  -3   7   9      166.40      167.20      3.51 o 
  -2   7   9      372.28      405.57      6.27 o 
  -1   7   9        1.68        0.78      1.28 o 
   0   7   9      381.53      413.69      5.35 o 
   1   7   9      644.44      644.40      8.54 o 
   2   7   9       94.12       94.30      1.98 o 
   3   7   9       58.25       52.30      1.29 o 
   4   7   9      327.65      341.52      7.52 o 
   5   7   9      174.02      186.12      7.06 o 
  -3   8   9      206.10      211.11      4.21 o 
  -2   8   9      202.72      200.62      3.82 o 
  -1   8   9      985.86     1000.32     16.98 o 
   0   8   9      595.83      626.03      9.94 o 
   1   8   9       12.97       13.75      1.44 o 
   2   8   9      414.27      428.39      6.95 o 
   3   8   9       55.14       48.35      1.65 o 
   4   8   9      316.85      317.71     11.03 o 
  -2   9   9       26.11       24.89      1.99 o 
  -1   9   9       88.62       78.08      3.75 o 
   0   9   9      307.91      298.87      6.95 o 
   1   9   9     1071.28     1096.51     13.20 o 
   2   9   9      536.85      558.44      6.98 o 
   3   9   9       26.39       25.22      1.47 o 
   4   9   9       64.71       72.27      2.48 o 
  -1  10   9        1.87        0.83      1.60 o 
   0  10   9       35.62       34.83      2.26 o 
   1  10   9        6.73        8.33      1.25 o 
   2  10   9      466.71      471.95      7.71 o 
  -1  -9  10      193.32      187.29      3.97 o 
   0  -9  10      170.08      168.83      3.74 o 
   1  -9  10      556.48      572.94      8.58 o 
   2  -9  10      179.35      191.78      3.85 o 
  -2  -8  10       88.06       93.74      3.14 o 
  -1  -8  10       25.41       27.82      1.79 o 
   0  -8  10       83.99       84.08      2.11 o 
   1  -8  10        7.46        9.16      1.37 o 
   2  -8  10      368.38      369.87      5.35 o 
   3  -8  10      270.46      280.16      5.30 o 
  -3  -7  10      160.51      153.57      3.59 o 
  -2  -7  10      443.28      444.56      6.90 o 
  -1  -7  10     1481.91     1499.94     17.36 o 
   0  -7  10      401.99      399.62      5.22 o 
   1  -7  10        8.76        9.11      1.26 o 
   2  -7  10        2.52        0.94      1.06 o 
   3  -7  10       22.05       20.42      1.52 o 
   4  -7  10      446.06      454.96      7.71 o 
  -3  -6  10       55.67       55.93      4.52 o 
  -2  -6  10       21.17       21.08      1.93 o 
  -1  -6  10      169.55      161.30      2.81 o 
   0  -6  10      692.08      690.42      8.34 o 
   1  -6  10     1153.05     1185.93     15.79 o 
   2  -6  10       78.25       77.14      1.74 o 
   3  -6  10        6.87        6.53      1.31 o 
   4  -6  10       55.50       54.56      2.04 o 
  -4  -5  10      729.35      736.57     22.44 o 
  -3  -5  10      620.65      616.10      9.08 o 
  -2  -5  10       73.05       76.43      2.57 o 
  -1  -5  10      191.36      184.87      2.94 o 
   0  -5  10       76.07       74.83      1.93 o 
   1  -5  10      198.62      193.18      5.09 o 
   2  -5  10      914.29      915.87     11.88 o 
   3  -5  10      258.25      267.80      4.01 o 
   4  -5  10       39.58       39.08      2.38 o 
   5  -5  10        2.19        2.92      1.73 o 
  -4  -4  10       78.65       88.32      2.92 o 
  -3  -4  10      167.36      181.62      3.59 o 
  -2  -4  10     1130.06     1092.23     20.95 o 
  -1  -4  10       85.75       84.28      2.34 o 
   0  -4  10     1153.45     1154.00     13.37 o 
   1  -4  10     1422.15     1401.71     14.76 o 
   2  -4  10       30.50       29.91      1.53 o 
   3  -4  10      165.17      163.03      2.81 o 
   4  -4  10      484.58      488.69      6.53 o 
   5  -4  10      139.72      147.84      2.81 o 
  -4  -3  10      614.99      604.48     13.29 o 
  -3  -3  10      385.28      397.72      8.77 o 
  -2  -3  10        1.61        2.87      1.28 o 
  -1  -3  10      262.41      254.46      4.21 o 
   0  -3  10      600.05      587.66      6.42 o 
   1  -3  10      277.25      283.48      2.95 o 
   2  -3  10      394.21      376.56      3.98 o 
   3  -3  10     1195.56     1161.18     15.03 o 
   4  -3  10        0.92        0.97      1.07 o 
   5  -3  10       78.14       84.02      2.05 o 
  -4  -2  10       11.67       15.45      1.79 o 
  -3  -2  10      340.95      345.19      5.58 o 
  -2  -2  10     2751.56     2705.18     36.46 o 
  -1  -2  10      241.08      236.38      4.02 o 
   0  -2  10        5.02        5.33      0.83 o 
   1  -2  10       45.14       40.74      1.09 o 
   2  -2  10      345.30      343.72      3.40 o 
   3  -2  10      178.24      177.17      2.55 o 
   4  -2  10      647.68      643.44      8.16 o 
   5  -2  10      343.07      346.61      4.74 o 
  -4  -1  10       33.09       33.23      2.37 o 
  -3  -1  10        0.90        1.01      1.44 o 
  -2  -1  10       91.30      100.21      2.48 o 
  -1  -1  10       66.76       69.25      1.78 o 
   0  -1  10     3350.09     3297.33     32.33 o 
   1  -1  10      966.53      964.37      8.71 o 
   2  -1  10       56.76       58.03      1.29 o 
   3  -1  10        3.56        3.21      0.77 o 
   4  -1  10       15.42       13.94      1.00 o 
   5  -1  10      182.55      186.75      2.93 o 
   6  -1  10      720.94      747.60     12.26 o 
  -4   0  10      705.55      685.91     15.38 o 
  -3   0  10      254.18      241.74      4.29 o 
  -2   0  10      175.98      181.67      3.43 o 
  -1   0  10      173.67      167.21      2.66 o 
   0   0  10       33.54       32.47      1.40 o 
   1   0  10     1709.46     1708.35     15.13 o 
   2   0  10     2067.02     2018.62     20.09 o 
   3   0  10       88.21       87.00      1.48 o 
   4   0  10        5.05        7.42      0.96 o 
   5   0  10      223.45      216.81      3.13 o 
   6   0  10       45.49       44.56      2.76 o 
  -4   1  10        2.55        2.61      1.62 o 
  -3   1  10      778.88      773.04     11.03 o 
  -2   1  10      388.61      376.57      5.81 o 
  -1   1  10     1309.52     1295.66     15.45 o 
   0   1  10       51.75       59.02      1.29 o 
   1   1  10      299.15      295.84      2.95 o 
   2   1  10        1.33        0.95      0.70 o 
   3   1  10     1110.04     1096.08     11.05 o 
   4   1  10     1484.05     1479.89     15.97 o 
   5   1  10       20.75       23.93      1.64 o 
   6   1  10       90.28       86.13      3.31 o 
  -4   2  10      632.84      647.41      9.55 o 
  -3   2  10      143.39      133.00      3.15 o 
  -2   2  10      260.70      258.13      4.33 o 
  -1   2  10      285.97      267.42      3.43 o 
   0   2  10      284.94      303.83      3.37 o 
   1   2  10      526.63      523.39      5.37 o 
   2   2  10     1937.58     1907.44     18.99 o 
   3   2  10       13.17       15.29      1.49 o 
   4   2  10      338.50      332.70      3.85 o 
   5   2  10      474.73      473.41     11.58 o 
   6   2  10      252.41      239.43      6.29 o 
  -4   3  10      101.96       95.16      3.75 o 
  -3   3  10     1009.04     1025.73     15.55 o 
  -2   3  10     1004.73     1001.17     13.96 o 
  -1   3  10       81.20       86.46      2.58 o 
   0   3  10      372.72      373.48      4.03 o 
   1   3  10      549.76      558.48      5.94 o 
   2   3  10      571.19      572.96      6.80 o 
   3   3  10      756.09      761.61      7.76 o 
   4   3  10      344.03      350.85      7.53 o 
   5   3  10      268.52      246.17      7.61 o 
  -4   4  10        1.52        0.50      1.87 o 
  -3   4  10        3.57        1.33      2.43 o 
  -2   4  10       95.04       97.01      3.91 o 
  -1   4  10     1321.71     1287.33     15.25 o 
   0   4  10      983.81      995.66      9.95 o 
   1   4  10       37.17       39.71      1.42 o 
   2   4  10        0.99        1.21      0.84 o 
   3   4  10      136.66      138.30      2.61 o 
   4   4  10      172.01      163.23      5.09 o 
   5   4  10      562.13      560.57     25.31 o 
  -4   5  10      544.22      578.44      8.85 o 
  -3   5  10        4.18        6.02      1.75 o 
  -2   5  10       16.37       14.27      1.54 o 
  -1   5  10        7.86        3.06      0.95 o 
   0   5  10      111.54      118.39      1.99 o 
   1   5  10     1199.70     1189.11     13.70 o 
   2   5  10      884.68      899.28     10.43 o 
   3   5  10       48.56       49.83      1.45 o 
   4   5  10       16.53       19.31      1.15 o 
   5   5  10       92.71       88.30      4.19 o 
  -3   6  10      666.57      684.51     10.06 o 
  -2   6  10      696.76      719.54     13.90 o 
  -1   6  10       69.89       59.96      2.30 o 
   0   6  10      147.88      148.38      2.77 o 
   1   6  10        2.62        3.52      0.95 o 
   2   6  10      864.81      862.80     10.05 o 
   3   6  10     1300.21     1335.66     16.93 o 
   4   6  10      343.55      327.97      7.94 o 
   5   6  10       29.09       24.65      1.48 o 
  -3   7  10       25.36       23.45      2.06 o 
  -2   7  10      163.70      151.29      3.31 o 
  -1   7  10      683.66      689.25     19.96 o 
   0   7  10       65.45       69.11      2.48 o 
   1   7  10      257.02      247.57      4.53 o 
   2   7  10      138.16      138.62      2.56 o 
   3   7  10       93.87      101.49      2.03 o 
   4   7  10      487.87      495.46     11.58 o 
  -2   8  10       76.65       59.99      3.36 o 
  -1   8  10        5.30        3.20      2.43 o 
   0   8  10      245.21      219.69      5.62 o 
   1   8  10      291.87      298.27     10.15 o 
   2   8  10      196.47      210.33      3.41 o 
   3   8  10      239.44      233.87      2.97 o 
   4   8  10      229.98      208.82      4.74 o 
  -1   9  10      657.13      645.61     13.45 o 
   0   9  10      418.32      419.19      9.26 o 
   1   9  10       41.92       40.83      2.54 o 
   2   9  10       52.78       43.24      1.78 o 
   3   9  10      409.65      435.23      6.01 o 
   1  10  10      566.54      577.67      8.88 o 
  -1  -8  11       38.45       37.64      2.43 o 
   0  -8  11      164.36      168.00      3.74 o 
   1  -8  11      657.94      657.71      9.63 o 
   2  -8  11       79.17       85.69      3.75 o 
  -2  -7  11      241.42      244.82      4.64 o 
  -1  -7  11       11.49       11.77      1.79 o 
   0  -7  11       85.41       84.25      2.20 o 
   1  -7  11        9.67        9.41      1.37 o 
   2  -7  11      541.77      525.83      8.30 o 
   3  -7  11      660.02      672.47     13.51 o 
  -3  -6  11      116.82      115.87      3.28 o 
  -2  -6  11      656.19      663.47      9.79 o 
  -1  -6  11     1128.14     1117.86     15.67 o 
   0  -6  11       42.50       42.39      2.17 o 
   1  -6  11        7.90        7.43      1.25 o 
   2  -6  11      102.92      100.19      2.90 o 
   3  -6  11      246.91      244.83      5.59 o 
   4  -6  11      437.78      454.98      7.74 o 
  -3  -5  11      168.76      166.51      4.80 o 
  -2  -5  11        2.03        2.78      1.55 o 
  -1  -5  11       68.55       70.08      2.53 o 
   0  -5  11     1130.51     1122.20     13.12 o 
   1  -5  11      261.62      262.51      3.78 o 
   2  -5  11       42.88       40.42      2.18 o 
   3  -5  11       12.19       12.30      1.62 o 
   4  -5  11       69.09       70.16      2.57 o 
  -3  -4  11       54.21       60.52      2.65 o 
  -2  -4  11      561.92      557.27      8.27 o 
  -1  -4  11     1264.35     1262.52     17.47 o 
   0  -4  11        0.40        0.20      1.12 o 
   1  -4  11      511.30      499.18      6.22 o 
   2  -4  11      188.88      192.20      3.69 o 
   3  -4  11      763.88      745.44     11.03 o 
   4  -4  11       42.76       44.26      2.09 o 
   5  -4  11      255.40      252.11      6.18 o 
  -4  -3  11       10.84       14.86      1.91 o 
  -3  -3  11      433.14      429.29      6.75 o 
  -2  -3  11       70.58       73.04      2.30 o 
  -1  -3  11      610.08      597.81     16.38 o 
   0  -3  11      436.02      431.11      5.42 o 
   1  -3  11      975.94      963.92     11.91 o 
   2  -3  11        4.61        3.80      1.38 o 
   3  -3  11      101.75      105.20      5.73 o 
   4  -3  11      422.72      418.80      6.56 o 
   5  -3  11      117.33      118.70      4.69 o 
  -4  -2  11     1130.82     1166.36     16.38 o 
  -3  -2  11      532.24      523.74      7.92 o 
  -2  -2  11      164.00      156.23      3.23 o 
  -1  -2  11      150.68      147.49      3.00 o 
   0  -2  11      118.34      117.13      2.07 o 
   1  -2  11      319.41      333.94      3.66 o 
   2  -2  11     1079.47     1066.35     10.92 o 
   3  -2  11      204.41      201.95      2.79 o 
   4  -2  11       19.88       21.93      3.19 o 
   5  -2  11      154.36      158.38      2.76 o 
  -4  -1  11       19.47       21.69      1.83 o 
  -3  -1  11      257.95      272.14      4.85 o 
  -2  -1  11     1251.63     1246.55     17.20 o 
  -1  -1  11     1533.90     1501.47     20.47 o 
   0  -1  11       15.60       14.30      0.98 o 
   1  -1  11        0.23       -0.13      0.67 o 
   2  -1  11        4.77        3.72      1.00 o 
   3  -1  11      274.36      269.36      3.45 o 
   4  -1  11     1525.58     1532.42     18.70 o 
   5  -1  11      220.28      223.30      3.37 o 
  -4   0  11        2.29        2.88      1.75 o 
  -3   0  11       30.24       32.05      2.18 o 
  -2   0  11       72.80       88.16      4.69 o 
  -1   0  11      844.06      849.63     11.89 o 
   0   0  11     2017.74     1959.99     21.05 o 
   1   0  11      139.20      139.83      1.73 o 
   2   0  11        2.74        2.42      0.96 o 
   3   0  11      329.93      325.05      3.96 o 
   4   0  11       50.25       54.33      1.75 o 
   5   0  11      531.03      547.62      7.04 o 
  -4   1  11      685.79      695.26     16.87 o 
  -3   1  11       22.27       19.96      2.04 o 
  -2   1  11      311.43      322.68      5.22 o 
  -1   1  11      147.02      151.90      3.80 o 
   0   1  11      140.68      148.04      2.47 o 
   1   1  11     1457.52     1461.75     14.39 o 
   2   1  11      925.41      908.71      9.30 o 
   3   1  11      121.32      119.24      1.97 o 
   4   1  11        4.02        4.49      1.19 o 
   5   1  11       96.34       93.30      3.64 o 
  -4   2  11       38.38       29.25      2.10 o 
  -3   2  11      552.52      562.34      8.42 o 
  -2   2  11      365.83      360.42      5.69 o 
  -1   2  11       32.25       40.77      1.60 o 
   0   2  11     1583.01     1563.87     16.91 o 
   1   2  11      502.81      504.81      6.11 o 
   2   2  11      362.08      350.60      3.86 o 
   3   2  11       63.82       66.26      1.40 o 
   4   2  11      476.21      465.57      6.15 o 
   5   2  11      126.25      119.02      3.03 o 
  -4   3  11      238.23      224.65      5.68 o 
  -3   3  11      216.27      217.00      4.13 o 
  -2   3  11      342.04      366.09      9.76 o 
  -1   3  11      799.61      828.53     11.99 o 
   0   3  11      424.33      413.17      6.11 o 
   1   3  11      240.23      258.11      3.47 o 
   2   3  11     1005.87      988.97     11.45 o 
   3   3  11      369.99      371.41      5.08 o 
   4   3  11      317.28      319.68      7.55 o 
   5   3  11      252.75      254.33     10.86 o 
  -3   4  11      412.45      412.14      6.55 o 
  -2   4  11      959.60      961.73     13.57 o 
  -1   4  11       44.64       52.42      1.84 o 
   0   4  11       41.70       51.39      1.52 o 
   1   4  11      533.44      509.67      6.25 o 
   2   4  11       78.99       82.61      1.76 o 
   3   4  11      693.68      683.31     10.66 o 
   4   4  11     1007.10     1025.09     17.39 o 
   5   4  11        3.82        3.13      2.37 o 
  -3   5  11       27.69       37.00      2.50 o 
  -2   5  11      119.14      115.52      2.90 o 
  -1   5  11      915.09      963.47     11.90 o 
   0   5  11      662.42      669.09      9.13 o 
   1   5  11       73.56       63.44      1.79 o 
   2   5  11       18.17       17.36      1.06 o 
   3   5  11        4.34        5.69      1.10 o 
   4   5  11        6.08        7.70      1.76 o 
   5   5  11      392.37      394.23     19.30 o 
  -3   6  11       25.76       23.96      2.06 o 
  -2   6  11       19.37       22.57      2.21 o 
  -1   6  11        1.25       -1.12      1.51 o 
   0   6  11      714.49      697.43     15.38 o 
   1   6  11     1298.97     1326.36     17.44 o 
   2   6  11      467.36      475.90      5.85 o 
   3   6  11       13.55       13.05      1.10 o 
   4   6  11       94.77      100.67      3.58 o 
  -2   7  11       50.65       44.49      2.46 o 
  -1   7  11      182.49      180.65      5.07 o 
   0   7  11      134.55      135.65      4.41 o 
   1   7  11       13.64       13.11      1.55 o 
   2   7  11      546.55      556.05      7.50 o 
   3   7  11      787.00      795.43     10.34 o 
   4   7  11      135.94      139.49      4.25 o 
  -1   8  11      204.45      202.48      5.73 o 
   0   8  11      172.73      172.71      5.07 o 
   1   8  11       91.72       84.02      6.84 o 
   2   8  11      383.28      374.60      6.33 o 
   3   8  11       17.37       18.23      1.09 o 
   0   9  11      772.18      838.94     16.98 o 
   1   9  11       17.45       15.69      1.79 o 
  -1  -7  12       52.70       54.63      3.75 o 
   0  -7  12      292.61      298.82      5.22 o 
   1  -7  12      565.20      580.93      8.69 o 
   2  -7  12      152.91      145.25      4.85 o 
  -2  -6  12      133.58      135.48      4.63 o 
  -1  -6  12       48.66       49.26      2.61 o 
   0  -6  12      104.45      103.08      2.35 o 
   1  -6  12      284.90      275.18      4.02 o 
   2  -6  12      990.04      982.68     14.57 o 
   3  -6  12      376.54      391.18      8.82 o 
  -2  -5  12      557.42      561.48      8.46 o 
  -1  -5  12      267.34      271.12      4.80 o 
   0  -5  12       92.64       90.84      3.28 o 
   1  -5  12        1.68        1.42      1.24 o 
   2  -5  12       15.81       17.10      3.36 o 
   3  -5  12       27.53       26.91      1.96 o 
  -3  -4  12      504.41      520.43     12.08 o 
  -2  -4  12       84.45       87.11      2.85 o 
  -1  -4  12      997.40      974.04     13.76 o 
   0  -4  12      330.67      329.34      4.47 o 
   1  -4  12      357.90      358.02      4.78 o 
   2  -4  12      210.03      208.78      4.10 o 
   3  -4  12       66.88       70.84      2.57 o 
   4  -4  12       41.64       42.50      2.92 o 
  -3  -3  12      262.70      256.03      5.51 o 
  -2  -3  12      294.32      293.69      4.99 o 
  -1  -3  12      283.74      278.55      4.68 o 
   0  -3  12      443.48      438.12      5.59 o 
   1  -3  12      724.67      704.61     11.12 o 
   2  -3  12      606.27      591.67      9.04 o 
   3  -3  12      214.25      212.78      4.02 o 
   4  -3  12      188.10      195.05      3.92 o 
  -3  -2  12      172.89      179.22      5.90 o 
  -2  -2  12      222.12      216.09      4.05 o 
  -1  -2  12      515.19      519.04      8.00 o 
   0  -2  12       71.60       73.63      2.29 o 
   1  -2  12     1020.99     1005.70     10.61 o 
   2  -2  12       24.73       24.31      1.50 o 
   3  -2  12      553.93      535.29      7.06 o 
   4  -2  12       34.93       36.75      2.25 o 
  -3  -1  12      551.46      535.21      8.07 o 
  -2  -1  12        2.95        4.96      1.52 o 
  -1  -1  12       21.94       26.44      2.81 o 
   0  -1  12      598.90      599.24     14.78 o 
   1  -1  12      105.92      105.62      2.25 o 
   2  -1  12      934.84      931.68     12.89 o 
   3  -1  12      751.41      739.13      8.38 o 
   4  -1  12        0.83        2.53      1.18 o 
   5  -1  12      354.67      361.81      5.01 o 
  -3   0  12      680.10      695.19     18.20 o 
  -2   0  12      922.78      904.93     12.75 o 
  -1   0  12       99.05       97.24      3.58 o 
   0   0  12       82.38       89.46      3.88 o 
   1   0  12       40.28       39.33      2.32 o 
   2   0  12       21.18       22.96      1.46 o 
   3   0  12     1268.34     1279.43     14.05 o 
   4   0  12       47.69       52.08      1.57 o 
   5   0  12     1033.58     1028.91     15.53 o 
  -3   1  12       66.35       73.78      2.61 o 
  -2   1  12      206.75      203.53      3.82 o 
  -1   1  12     1074.09     1082.41     21.80 o 
   0   1  12      782.04      795.99     10.60 o 
   1   1  12      111.93      112.12      2.49 o 
   2   1  12       20.08       21.28      1.41 o 
   3   1  12        2.73        3.64      0.93 o 
   4   1  12      140.04      144.23      3.46 o 
   5   1  12      150.08      155.30      6.78 o 
  -3   2  12      214.57      227.81      4.36 o 
  -2   2  12      398.47      403.09      6.35 o 
  -1   2  12      309.07      312.72      5.68 o 
   0   2  12      140.09      131.48      2.17 o 
   1   2  12      597.68      599.49      8.24 o 
   2   2  12      351.22      348.99      6.04 o 
   3   2  12      288.94      281.10      4.07 o 
   4   2  12      159.30      158.43      4.72 o 
   5   2  12       73.86       77.56      6.62 o 
  -3   3  12      628.33      655.70      9.71 o 
  -2   3  12       89.12       85.67      2.62 o 
  -1   3  12      435.53      427.44      6.53 o 
   0   3  12      451.31      490.60      7.32 o 
   1   3  12      284.59      280.88      4.37 o 
   2   3  12      126.60      126.74      2.57 o 
   3   3  12      482.29      484.55      6.49 o 
   4   3  12      177.61      183.04      4.32 o 
  -3   4  12       22.88       28.35      2.09 o 
  -2   4  12       92.39       97.95      2.90 o 
  -1   4  12      428.89      460.35      8.00 o 
   0   4  12      166.56      156.56      3.03 o 
   1   4  12      740.76      734.73      9.96 o 
   2   4  12      753.83      760.98     10.00 o 
   3   4  12        2.43        3.09      1.06 o 
   4   4  12      222.55      237.83      4.74 o 
  -2   5  12      248.51      252.24     10.81 o 
  -1   5  12       96.13      100.47      4.19 o 
   0   5  12       56.85       56.49      2.49 o 
   1   5  12       12.06        9.42      1.36 o 
   2   5  12      145.13      136.92      2.66 o 
   3   5  12      378.16      381.30      8.00 o 
   4   5  12      720.84      715.82     25.15 o 
  -2   6  12      813.66      878.31     17.98 o 
  -1   6  12      490.50      447.10      9.93 o 
   0   6  12      399.04      396.48      8.82 o 
   1   6  12       64.52       73.73      2.62 o 
   2   6  12        0.19        0.49      1.40 o 
   3   6  12        3.95        4.90      1.18 o 
  -1   7  12       15.21       14.34      2.76 o 
   0   7  12      433.66      423.16      9.37 o 
   1   7  12      986.30      983.63     15.24 o 
   2   7  12      125.80      126.57      3.09 o 
   3   7  12      191.71      213.66      3.46 o 
   1   8  12       16.45       23.81      3.03 o 
   0  -6  13     1256.99     1251.62     17.51 o 
   1  -6  13      385.04      385.56      8.82 o 
  -1  -5  13      101.25      103.13      3.04 o 
   0  -5  13       17.78       15.86      1.82 o 
   1  -5  13       41.97       39.99      2.50 o 
   2  -5  13      800.51      786.67     16.10 o 
  -2  -4  13      759.22      759.06     11.07 o 
  -1  -4  13       83.66       87.66      2.85 o 
   0  -4  13      107.36      111.22      4.30 o 
   1  -4  13       85.81       85.37      2.84 o 
   2  -4  13       46.63       43.68      2.42 o 
   3  -4  13      297.78      293.97      5.24 o 
  -2  -3  13       69.16       70.94      2.76 o 
  -1  -3  13      290.13      292.48      7.72 o 
   0  -3  13     1033.50     1018.36     14.23 o 
   1  -3  13      195.81      200.68      3.85 o 
   2  -3  13      222.79      216.14      4.16 o 
   3  -3  13      431.85      422.20     10.92 o 
  -2  -2  13      427.06      426.75      6.71 o 
  -1  -2  13      322.30      317.18      5.35 o 
   0  -2  13        3.46        3.83      1.44 o 
   1  -2  13      575.01      551.25      8.47 o 
   2  -2  13      114.10      111.29      2.46 o 
   3  -2  13       37.75       43.02      2.40 o 
   4  -2  13      686.85      687.92     10.37 o 
  -2  -1  13        6.70        7.96      1.71 o 
  -1  -1  13      413.40      416.85      6.47 o 
   0  -1  13      950.81      962.32     35.29 o 
   1  -1  13      371.55      366.89      5.14 o 
   2  -1  13       42.43       44.65      1.88 o 
   3  -1  13      150.44      151.16      2.78 o 
   4  -1  13       43.33       45.03      2.87 o 
  -2   0  13        1.48        2.28      1.54 o 
  -1   0  13       15.14       17.89      1.55 o 
   0   0  13       57.38       57.68      3.20 o 
   1   0  13     1069.01     1062.18     16.35 o 
   2   0  13     1236.43     1243.38     19.70 o 
   3   0  13       69.73       72.90      2.18 o 
   4   0  13      125.73      119.62      4.22 o 
  -2   1  13     1026.40     1038.16     14.58 o 
  -1   1  13       73.18       70.12      2.81 o 
   0   1  13       15.63       15.77      2.21 o 
   1   1  13        2.68        2.53      1.46 o 
   2   1  13        3.97        4.23      1.35 o 
   3   1  13      629.85      649.27      8.62 o 
   4   1  13      846.08      854.10     12.57 o 
  -2   2  13       21.09       20.57      1.82 o 
  -1   2  13      764.89      771.72     20.40 o 
   0   2  13      499.72      494.41     10.48 o 
   1   2  13      270.57      256.40      4.72 o 
   2   2  13        6.61        8.78      1.43 o 
   3   2  13      182.30      182.17      3.05 o 
   4   2  13       46.63       49.81      2.48 o 
  -2   3  13      502.44      547.87      8.27 o 
  -1   3  13      148.78      157.60      4.96 o 
   0   3  13      135.46      143.70      4.41 o 
   1   3  13      451.35      459.80      7.55 o 
   2   3  13      291.78      276.82      4.93 o 
   3   3  13      104.79      107.35      3.01 o 
   4   3  13      241.13      245.65      6.38 o 
  -2   4  13      130.66      124.40      3.26 o 
  -1   4  13      425.66      433.31      9.71 o 
   0   4  13      566.84      557.16     11.69 o 
   1   4  13        1.42        2.36      1.65 o 
   2   4  13      266.66      271.08      4.87 o 
   3   4  13      328.77      334.92      4.85 o 
  -1   5  13        4.37        8.71      2.65 o 
   0   5  13      183.93      177.78      5.40 o 
   1   5  13      476.38      480.27      8.00 o 
   2   5  13      666.93      669.07     11.14 o 
   3   5  13        3.81        3.66      1.21 o 
   0   6  13        0.02       -0.11      2.54 o 
   1   6  13       26.25       26.84      2.12 o 
   2   6  13       34.34       31.46      2.04 o 
   0  -4  14       28.49       30.66      2.87 o 
   1  -4  14        6.27        4.41      2.43 o 
  -1  -3  14      136.33      138.29      3.26 o 
   0  -3  14      645.37      628.74     13.12 o 
   1  -3  14        2.53        3.95      1.71 o 
   2  -3  14      113.79      113.05      3.14 o 
  -1  -2  14      351.96      353.64      9.48 o 
   0  -2  14       92.10       91.65      3.64 o 
   1  -2  14      251.21      240.00      4.44 o 
   2  -2  14      417.70      424.81      6.87 o 
   3  -2  14      291.32      298.72      5.28 o 
  -1  -1  14      194.15      205.84      3.93 o 
   0  -1  14       53.69       54.48      3.42 o 
   1  -1  14      179.69      181.20      5.07 o 
   2  -1  14       89.61       87.85      2.32 o 
   3  -1  14      101.66       99.96      2.42 o 
  -1   0  14      423.20      415.56      9.15 o 
   0   0  14     1003.81      968.97     19.30 o 
   1   0  14      252.25      263.36      6.40 o 
   2   0  14        4.53        2.69      1.39 o 
   3   0  14       12.16       14.48      1.62 o 
  -1   1  14       24.12       30.11      3.09 o 
   0   1  14      111.91      106.20      3.75 o 
   1   1  14      415.78      417.43      9.04 o 
   2   1  14      786.78      783.20     12.22 o 
   3   1  14      126.26      127.48      4.47 o 
  -1   2  14      130.14      131.13      4.63 o 
   0   2  14        7.08        9.48      2.32 o 
   1   2  14       56.60       66.72      3.31 o 
   2   2  14      142.39      143.24      3.33 o 
   3   2  14      606.38      624.40      9.83 o 
  -1   3  14      252.26      252.00      6.62 o 
   0   3  14      355.97      355.12      8.16 o 
   1   3  14       84.33       87.68      3.86 o 
   2   3  14      435.41      435.27      7.29 o 
   3   3  14       91.09       92.75      4.08 o 
   0   4  14       88.18       77.42      3.86 o 
   1   4  14      323.90      319.83      7.39 o 
   2   4  14      251.99      273.34      5.03 o 
                                                 
